# Supplementary material for: Metabolic profiling and gene expression analysis reveal the quality deterioration of postharvest toon buds between two different storage temperatures
Source: Front Plant Sci. 2023 Mar 20;14:1142840. doi: 10.3389/fpls.2023.1142840 (PMC10067724; doi:10.3389/fpls.2023.1142840)
Supplement: Supplementary file 2 [file Table_1.xlsx]

## Sheet: Sheet1
Table S1. List of primer used for Real-time PCR analysis.
Gene ID	Gene name	Forward primer	Reverse primer
CL2990.Contig1_All	SPP: Sucrose-phosphatase	TACAGTGGAGGAATGGACTT	AGAATCACCACAGACAAGAG
CL5649.Contig1_All	SS: Sucrose synthase	GTGGTAGCTGGTTACATTGA	TTACGTGCTCGATTTGTTTG
CL12883.Contig5_All	SPS: Sucrose-phosphate synthase	CTCGCATGGCTATAATTCCT	AAGCAGGATGGTCTTCATTT
Unigene7342_All	UGE: Bifunctional UDP-glucose 4-epimerase	TGAGAGTGGTAAACTTGGTG	AAATCTGCCAACAGCTACTT
CL3809.Contig1_All	GPE: Glucose-6-phosphate 1-epimerase	GCAACATTCAAACCTCCAAA	AACGCTCCAGAACCTATTTC
CL5324.Contig7_All	GPD: Glucose-6-phosphate 1-dehydrogenase	AATGAGATTGGATCGGAGTG	TCAAGCTCATCGCTTCTAAT
CL7097.Contig16_All	XI: Xylose isomerase	AAAAGAAGAATGAGGGCCAA	CCAAGTTGGCATTAGTTTCC
CL26209.Contig5_All	PCK: Phosphoenolpyruvate carboxykinase	TCTCATGCCTAAACGTCAAA	TGACAATCCAAAGAAGAGGG
CL24862.Contig1_All	PEPC: Phosphoenolpyruvate carboxylase	ATTGGTTCCTACCGAGAATG	TTCTGCTATGACCTGGAATG
CL14974.Contig1_All	HPPD: 4-Hydroxyphenylpyruvate dioxygenase	CTATTGAAGTTGAGGACGCT	AACATAACGCAAAACAGCAT
CL1242.Contig4_All	CS: Citrate synthase	CAGGTTTATACTGGGGTGTG	TTTGAAACTGACACTTGACC
CL7895.Contig2_All	ICD: Isocitrate dehydrogenase	TACTTTGATCTTGGCCTTCC	AATTCCTCCATACGAGCTTC
CL4962.Contig1_All	ICL: Isocitrate lyase	CTACCCTTTTAGCAGAAGCA	TCACCGATGTTCAAACTCTT
CL1414.Contig29_All	MDH: Malate dehydrogenase	TTGTTCTTGCTGGTGTAGTT	CTATACCAGTTCCAGCTTCC
CL15259.Contig3_All	GS: Glutamate synthase	TCCTTCATGCGAACACTAAA	GATGTCCCTATGCAATCAGT
CL4823.Contig1_All	ADC: Arginine decarboxylase	TACAGACGCAAGGTTATGAG	CTAACAAAAGCTCCGGTTTC
CL15816.Contig1_All	GolS: Galactinol synthase	AACCAATTTACCCACCAGAG	TATCGGCATCCAGGTAAATC
Unigene19548_All	ACS: 1-Aminocyclopropane-1-carboxylate synthase	TCCAAATTACTGAAACGGCT	CAATGGATTAGAGGGGTTGG
CL26027.Contig3_All	ACO: 1-Aminocyclopropane-1-carboxylate oxidase	GCCACTACTATCCCTACTGT	TACTTAATCTGCAACCCACC
CL11603.Contig5_All	ERF: Ethylene-responsive transcription factor	TCATCGCAAACTTCATACCT	AATGATTCGAAGTTGTTGCC
>CL5017.Contig1_All	ACTIN	GAAAATCTTGACTGAGCGTG	GTTTCTAGCTCTTGCTCGTA
