# Supplementary material for: Metabolic profiling and gene expression analysis reveal the quality deterioration of postharvest toon buds between two different storage temperatures
Source: Front Plant Sci. 2023 Mar 20;14:1142840. doi: 10.3389/fpls.2023.1142840 (PMC10067724; doi:10.3389/fpls.2023.1142840)
Supplement: Supplementary file 3 [file Table_2.xlsx]

## Sheet: metabolites_full_table
#ID	name	CK-0h-4	CK-0h-3	CK-0h-2	CK-0h-5	CK-0h-1	CK-0h-6	RT-72h-3	RT-72h-5	RT-72h-2	RT-72h-1	RT-72h-6	RT-72h-4	LT-12h-3	LT-12h-1	LT-12h-4	LT-12h-6	LT-12h-5	LT-12h-2	LT-24h-2	LT-24h-6	LT-24h-3	LT-24h-4	LT-24h-5	LT-24h-1	LT-48h-6	LT-48h-4	LT-48h-3	LT-48h-1	LT-48h-5	LT-48h-2	LT-72h-1	LT-72h-5	LT-72h-4	LT-72h-6	LT-72h-2	LT-72h-3	RT-12h-5	RT-12h-4	RT-12h-3	RT-12h-2	RT-12h-1	RT-12h-6	RT-24h-3	RT-24h-5	RT-24h-4	RT-24h-2	RT-24h-1	RT-24h-6
meta_1	Analyte 3	0.000112657	0.000116906	8.22756e-05	0.000215647	0.000116244	0.000102511	0.000198405	0.00014671	0.000203764	0.000128734	0.000128061	0.000132348	0.000142867	0.000148861	0.000100086	0.000145203	6.15421e-05	0.00018213	0.000146028	0.000133661	0.000126501	0.000145591	0.000128146	0.000103022	0.000189269	0.000174841	0.000151889	0.00018488	0.000136921	0.000100172	0.000188237	0.000184943	0.000189146	0.000165718	0.000196112	0.000195241	0.000150657	0.000133488	0.000114859	0.000137135	0.000152144	0.00011635	0.000181795	0.000189564	0.000284685	0.000155216	0.000135478	0.000152829
meta_4	Analyte 10	0.000213412	0.000225469	0.000247633	0.000185182	0.00021725	0.000172265	0.000157363	0.000173804	0.000153872	0.000163355	0.000161603	0.000209712	0.000225267	0.000229577	0.000251366	0.000234911	0.000249154	0.000223403	0.000229648	0.000220062	0.000238206	0.000234932	0.000252826	0.000191531	0.000247399	0.000253438	0.000218415	0.000232964	0.000223198	0.000233188	0.000246846	0.00026841	0.000266902	0.000268207	0.000122477	0.000261224	0.000221981	0.00020242	0.000182842	0.000219831	0.000223692	0.000207623	0.000245807	0.000260841	0.000311006	0.000247337	0.000255833	0.000256531
meta_5	Analyte 11	3.14425e-05	2.40821e-05	5.39953e-05	2.91028e-05	3.61495e-05	2.73858e-05	1.74043e-05	2.7701e-05	3.57219e-05	2.85594e-05	3.42852e-05	2.79484e-05	4.16451e-05	5.24834e-05	6.94754e-05	4.27504e-05	4.86151e-05	6.34166e-05	3.82951e-05	3.0604e-05	6.10627e-05	4.19122e-05	6.49674e-05	3.2274e-05	4.13259e-05	3.51915e-05	3.74833e-05	4.36504e-05	7.02031e-05	6.90752e-05	3.44182e-05	6.75183e-05	5.33383e-05	4.25406e-05	0.000129177	5.39924e-05	3.11051e-05	4.28449e-05	1.83039e-05	2.00666e-05	3.86417e-05	4.30869e-05	3.20594e-05	4.55967e-05	6.30414e-05	4.15804e-05	4.72522e-05	3.90711e-05
meta_6	Analyte 20	0.000201906	0.000152024	0.000262508	0.000146724	0.000173286	0.000200937	7.50609e-05	8.61424e-05	9.25746e-05	8.72263e-05	9.02068e-05	0.000107402	0.000181928	0.000189801	0.00015906	0.000194048	0.000196551	0.000266704	0.000206726	0.00018007	0.000231646	0.000245462	0.000209723	0.000186299	0.000295239	0.000242798	0.000196352	0.000241354	0.000229691	0.00023568	0.000280942	0.000284475	0.000328474	0.000300439	0.000437445	0.000334742	0.000225678	0.000187899	0.000157091	0.000262055	0.000227535	0.000197421	0.000225681	0.000254076	0.000360407	0.000276194	0.000265477	0.000242433
meta_8	Analyte 23	4.67278e-05	4.75161e-05	5.40933e-05	3.72237e-05	6.32727e-05	4.17927e-05	2.18768e-05	2.32672e-05	2.53031e-05	2.65616e-05	2.34201e-05	2.93751e-05	3.55202e-05	4.83437e-05	7.05703e-05	4.40367e-05	6.47357e-05	9.74764e-05	4.58046e-05	4.81552e-05	7.63553e-05	4.45776e-05	4.02819e-05	4.09345e-05	4.1112e-05	4.63377e-05	4.15499e-05	5.13221e-05	5.13698e-05	5.86326e-05	5.29031e-05	5.61211e-05	9.42945e-05	5.85104e-05	0.000110762	4.93033e-05	4.19402e-05	3.11101e-05	3.37099e-05	4.78151e-05	3.52048e-05	4.13613e-05	4.18597e-05	5.16871e-05	0.000141837	6.94959e-05	4.53498e-05	5.97322e-05
meta_10	Analyte 26	0.000339252	0.000387065	0.000338966	0.000315507	0.000398356	0.000232805	0.000124627	0.000157948	0.000125952	0.000115232	0.000107107	0.000166481	0.000340118	0.000269425	0.000349114	0.000265393	0.00038271	0.000386192	0.000309933	0.00027078	0.000318966	0.000285386	0.00029206	0.000273775	0.000394804	0.000306582	0.000297888	0.000296841	0.00035018	0.000324981	0.00031917	0.000274855	0.000392305	0.000316221	0.000518942	0.000320759	0.000266151	0.000294256	0.000206737	0.000273246	0.000282592	0.000292965	0.000247525	0.000262352	0.000399545	0.000301924	0.000303123	0.000257994
meta_11	Analyte 28	0.000183065	0.000188235	0.000198124	0.000151794	0.000183409	0.000142915	0.000133193	0.000148121	0.000125475	0.000137598	0.000131652	0.00017218	0.00019194	0.000194826	0.000217238	0.000193957	0.000213754	0.000294973	0.000196066	0.000190284	0.000219418	0.000196817	0.000206504	0.00016938	0.000196669	0.000200699	0.000180485	0.000192921	0.000180926	0.000199063	0.000208954	0.000216899	0.000253085	0.000216409	0.000334745	0.000213132	0.000183353	0.00017455	0.000157354	0.000191104	0.000182499	0.000169537	0.000205269	0.000224169	0.000434374	0.000246481	0.000211717	0.000224241
meta_12	Analyte 31	0.000145875	0.000167075	0.000161737	0.000160857	0.000156182	0.000132205	9.55504e-05	0.000105648	9.00254e-05	0.000102812	9.3031e-05	0.000150094	0.000170331	0.000190143	0.000165059	0.000174853	0.000188211	0.000167247	0.000171384	0.000171743	0.000169547	0.000183268	0.000203934	0.000217633	0.000179329	0.000193723	0.0001774	0.000188184	0.000180751	0.000193362	0.000181061	0.000190796	0.000214529	0.000201087	0.000273556	0.00021402	0.000165582	0.000144838	0.000130026	0.000156386	0.000170155	0.000175208	0.000185816	0.000204918	0.00022093	0.000169564	0.000197319	0.000206219
meta_15	Analyte 39	5.85433e-05	7.81357e-05	3.47974e-05	5.57014e-05	5.03763e-05	5.28247e-05	3.70607e-05	4.08176e-05	3.73405e-05	4.24497e-05	3.41744e-05	4.30409e-05	4.74609e-05	5.51874e-05	5.76491e-05	4.54785e-05	4.08311e-05	5.59984e-05	6.78121e-05	5.92998e-05	7.13359e-05	7.37529e-05	7.8968e-05	4.70088e-05	5.73166e-05	4.82339e-05	3.59081e-05	5.13813e-05	4.7117e-05	3.5758e-05	7.06157e-05	8.39133e-05	6.46948e-05	5.96683e-05	6.71881e-05	6.34742e-05	4.25152e-05	4.38732e-05	5.11799e-05	4.99261e-05	5.81457e-05	4.07828e-05	5.1986e-05	5.73124e-05	0.000103997	4.11586e-05	6.05647e-05	6.25018e-05
meta_16	Analyte 41	0.000251474	0.000191681	0.000114783	0.000268232	0.000191976	0.000145099	0.000147575	0.000166194	0.000161785	0.000158776	0.0001335	0.000165941	0.000263571	0.000255657	0.000216426	0.000242937	0.000157984	0.000202223	0.00026657	0.000213126	0.000164121	0.00023458	0.00021403	0.000149537	0.000277257	0.000242947	0.000248156	0.000255117	0.000252675	0.000175619	0.000214445	0.000189313	0.000133151	0.000182232	0.000172332	0.000203941	0.00018935	0.000172053	0.000187834	0.000178201	0.00018634	0.000167859	0.000220126	0.000229697	0.000215602	0.000164555	0.000209559	0.000233442
meta_17	Analyte 42	8.48651e-06	1.01223e-05	9.16172e-06	7.31026e-06	5.41103e-06	5.64695e-06	7.91803e-06	7.64885e-06	9.60279e-06	1.07332e-05	9.96505e-06	1.18505e-05	6.651e-06	9.20013e-06	8.77772e-06	6.20001e-06	8.13162e-06	1.20551e-05	9.46075e-06	8.22931e-06	8.11556e-06	1.03419e-05	8.26059e-06	7.1595e-06	1.00275e-05	1.40085e-05	9.57853e-06	9.4711e-06	9.00314e-06	1.03251e-05	1.03915e-05	8.72508e-06	1.22911e-05	9.86414e-06	1.20547e-05	7.14828e-06	9.55965e-06	5.16007e-06	7.58882e-06	9.74438e-06	9.43015e-06	9.95126e-06	1.07732e-05	8.06974e-06	1.82962e-05	1.19631e-05	1.02696e-05	1.05359e-05
meta_20	Analyte 48	0.000307645	0.000304198	0.000161738	0.000320689	0.000198095	0.000222991	0.00021299	0.000233334	0.000183217	0.000209954	0.000193752	0.000266476	0.000370995	0.00038931	0.00031053	0.000369461	0.000255137	0.000201902	0.000336368	0.000367409	0.000310201	0.000398998	0.00041535	0.000319755	0.0003799	0.000389989	0.000345653	0.00036862	0.000349514	0.000275811	0.000388525	0.000396012	0.000313259	0.000428603	0.000335836	0.000400559	0.000345492	0.000332046	0.000300673	0.000319681	0.00034494	0.000316577	0.000404902	0.000458086	0.000235102	0.000343193	0.000407034	0.00045277
meta_21	Analyte 49	0.00389389	0.0035707	0.00276368	0.00371261	0.00282957	0.00354741	0.0011615	0.00145928	0.00151166	0.00180577	0.00154995	0.0027238	0.00445527	0.00488301	0.00370823	0.00404798	0.00426373	0.00370739	0.00422685	0.00467535	0.00411644	0.00551135	0.00633005	0.00547956	0.00348585	0.00379569	0.00328122	0.00357157	0.00365705	0.00327815	0.00401736	0.00439635	0.00354341	0.00455504	0.00367197	0.00481144	0.00261135	0.00226604	0.00212796	0.00311504	0.00284907	0.00360769	0.0039684	0.00411677	0.00285962	0.00399292	0.00453735	0.0043167
meta_23	Analyte 54	0.000423151	0.00040973	0.000739087	0.000411649	0.000712636	0.000443478	0.000242165	0.0002791	0.000268024	0.000321799	0.000290041	0.000353217	0.000454199	0.000524083	0.000570457	0.000523821	0.000637703	0.000750136	0.000454141	0.000430434	0.000587861	0.00053877	0.000525145	0.000476468	0.000446839	0.000500827	0.000450525	0.000506998	0.000501525	0.000536272	0.000484118	0.00054971	0.000744505	0.000582895	0.00106361	0.000579658	0.000432745	0.00036734	0.000367858	0.000463399	0.000453174	0.000397963	0.000474783	0.000563089	0.000943082	0.000600663	0.0005413	0.000595763
meta_25	2-hydroxypyridine	0.00514635	0.00515849	0.00505232	0.00441798	0.00560618	0.0042164	0.00281592	0.00315034	0.00291679	0.00325304	0.002999	0.00398441	0.00540872	0.00559264	0.00557646	0.00531763	0.00590862	0.00675268	0.00537894	0.00558261	0.00597174	0.00571521	0.00623562	0.00537785	0.0060024	0.00619817	0.00567977	0.00583193	0.00598158	0.0057294	0.00565452	0.00593943	0.00725241	0.00656289	0.00796665	0.00617591	0.00497557	0.00485569	0.00466445	0.00514069	0.005221	0.00504174	0.00578859	0.00636034	0.00748976	0.00680867	0.00636316	0.00653788
meta_26	Analyte 60	1.04657e-05	1.17568e-05	5.01589e-06	1.12233e-05	6.65055e-06	1.27001e-05	0.000282196	0.000306408	0.000372888	0.000376471	0.000368793	0.000344839	8.27374e-05	5.68895e-05	4.74744e-05	2.39106e-05	8.13185e-05	5.92915e-05	7.30948e-05	6.19876e-05	9.21373e-05	7.57546e-05	0.000112488	6.94769e-05	0.00112778	0.00111641	0.00167604	0.00158666	0.00141438	0.00150715	0.00194257	0.00122307	0.00268243	0.0019998	0.00231401	0.00188897	0.000364881	0.000305423	0.000259142	0.000467259	0.000246254	0.000305879	0.000520775	0.000513428	0.000643161	0.000475073	0.00045017	0.000495514
meta_28	Pyruvic acid	0.0122338	0.0121734	0.0131748	0.0113715	0.0138797	0.00864597	0.00578792	0.00759119	0.00550438	0.00481587	0.00500478	0.00780359	0.0114875	0.00907822	0.0122624	0.0095199	0.0128219	0.0134341	0.0108473	0.00965409	0.0107163	0.00999875	0.00998416	0.0104534	0.0140292	0.0108605	0.0107239	0.00998667	0.0134431	0.0109928	0.0103441	0.00831254	0.0116901	0.00979222	0.0153355	0.0102324	0.00853954	0.0099788	0.00770693	0.00913863	0.00990158	0.0102683	0.00834589	0.00821473	0.012046	0.0102271	0.0114997	0.00872404
meta_29	Analyte 66	0.000254004	0.000249921	0.000387398	0.000291139	0.000441833	0.000304574	0.00014205	0.000182147	0.000174342	0.000212272	0.000188703	0.000263452	0.00027571	0.000319205	0.000347271	0.000322493	0.000398157	0.000485029	0.000272206	0.000327584	0.000415513	0.000334954	0.000422689	0.000417549	0.000284275	0.000312552	0.000287087	0.000330023	0.000341417	0.000394197	0.00028712	0.000336715	0.000532589	0.000359387	0.000710114	0.000368063	0.000265389	0.000241637	0.000237081	0.000296858	0.000297411	0.000309965	0.000279849	0.000327773	0.000690043	0.000426649	0.000348224	0.000405739
meta_31	Analyte 70	0.000175512	0.000175093	7.10121e-05	0.00015708	0.000149869	0.000147146	0.00013108	0.000147131	0.000125936	0.000136343	0.000130258	0.000187878	0.000183295	0.000194268	0.00020395	0.000196473	0.00019939	0.000188674	0.000191222	0.00017863	0.000196551	0.000202254	0.000207542	0.00019913	0.000203335	0.000197485	0.000176847	0.000191202	0.000185115	0.00017722	0.000212327	0.000214094	0.000244744	0.000221239	0.000230481	0.00022245	0.000193126	0.000175897	0.000155048	0.000183879	0.000192447	0.000190613	0.000204771	0.000228666	0.000267975	0.000212077	0.000214811	0.000227059
meta_32	lactic acid	0.00143519	0.000627409	0.00134226	0.000652236	0.000610956	0.00081379	0.00580969	0.00669733	0.00505893	0.0051216	0.00586681	0.00796973	0.000599612	0.000663539	0.00045667	0.000352326	0.000714682	0.000949004	0.000547528	0.000500064	0.000684632	0.000647246	0.000754492	0.000651262	0.000853193	0.000939495	0.00087716	0.000977825	0.000835372	0.000958211	0.00111861	0.00145643	0.00140822	0.00151221	0.00199771	0.00155162	0.00805376	0.00849861	0.00663811	0.00847649	0.00791441	0.00889309	0.00580264	0.0060632	0.00882576	0.00792203	0.00617928	0.00722655
meta_33	Analyte 74	0.000426909	0.000414207	0.000452797	0.000339889	0.000343254	0.000302966	0.000390489	0.000412805	0.000359485	0.000376013	0.000357012	0.000469145	0.000515646	0.000455738	0.000532404	0.000537508	0.00051312	0.000492251	0.000474287	0.000446139	0.000483062	0.000492729	0.000477414	0.00035923	0.000557797	0.000550343	0.000469432	0.000438887	0.0004528	0.00040023	0.000441104	0.000459965	0.000512471	0.000474641	0.000486153	0.000434115	0.000469446	0.00042931	0.000358815	0.00042988	0.000423415	0.000385941	0.000602562	0.000661815	0.000767472	0.000573285	0.000572381	0.00063799
meta_35	unknown	0.000156684	0.000177026	0.000171799	0.000127151	0.00016124	0.000108764	0.000120849	0.000105892	9.20795e-05	9.84122e-05	8.64184e-05	0.000137706	0.000188713	0.000173236	0.000184702	0.00015476	0.000190839	0.000216607	0.000189464	0.000163724	0.000177433	0.00016518	0.000170762	0.000181476	0.000218794	0.000190491	0.000144628	0.000155995	0.000145141	0.000150863	0.00017884	0.000164351	0.000197501	0.000173112	0.000225861	0.000176626	0.000155746	0.000135118	0.000109612	0.000130107	0.000129639	0.000149675	0.000197118	0.000210062	0.000322811	0.000185783	0.000164469	0.000179694
meta_36	Analyte 79	4.98468e-05	4.97573e-05	6.3719e-05	6.15171e-05	6.36023e-05	6.21491e-05	2.58447e-05	3.24857e-05	3.88761e-05	4.23497e-05	3.9371e-05	8.22593e-05	5.53453e-05	6.89032e-05	5.67939e-05	6.62057e-05	7.72488e-05	8.81207e-05	5.97601e-05	6.22357e-05	6.41816e-05	6.88803e-05	7.9975e-05	0.000116693	5.72005e-05	6.13077e-05	4.71438e-05	6.43589e-05	6.53128e-05	7.15455e-05	6.33516e-05	7.11053e-05	8.38636e-05	7.18466e-05	8.42962e-05	8.20452e-05	4.70554e-05	4.1501e-05	3.82538e-05	5.22115e-05	5.94648e-05	8.99803e-05	6.09838e-05	6.58447e-05	7.37858e-05	5.75284e-05	6.38285e-05	6.72078e-05
meta_37	Analyte 82	7.91913e-05	8.58071e-05	7.84127e-05	6.82043e-05	7.85635e-05	6.47799e-05	4.64885e-05	4.61957e-05	5.18635e-05	4.99984e-05	5.47298e-05	6.62611e-05	7.45393e-05	8.0174e-05	9.35672e-05	8.38297e-05	9.99298e-05	2.46885e-05	8.34848e-05	7.5633e-05	0.000105626	8.74059e-05	8.53639e-05	8.6538e-05	7.85721e-05	7.925e-05	6.75951e-05	7.92962e-05	7.34612e-05	8.50054e-05	7.95083e-05	8.33782e-05	0.000125299	8.43619e-05	0.000104275	8.67624e-05	6.81585e-05	6.4821e-05	5.42489e-05	7.02243e-05	6.58206e-05	7.3873e-05	9.39212e-05	8.44296e-05	5.30119e-05	9.53789e-05	8.0881e-05	8.82652e-05
meta_38	glycolic acid	0.00105414	0.00101398	0.000886138	0.001074	0.00115762	0.000483578	0.000372351	0.000344085	0.000406695	0.000411585	0.000364929	0.000526719	0.000997704	0.00126166	0.000924958	0.0012422	0.00150332	0.00105995	0.00130842	0.000989164	0.000711341	0.000880802	0.00150072	0.00133984	0.000948627	0.000789964	0.000904402	0.000767136	0.000660576	0.000656547	0.000877462	0.000952241	0.000736674	0.000800334	0.00126267	0.000861711	0.000350425	0.000390328	0.000305264	0.000328553	0.000313042	0.000412831	0.000425808	0.000483173	0.000748027	0.000663732	0.000463174	0.000520669
meta_39	Analyte 87	1.73171e-05	1.30503e-05	1.82137e-05	1.45796e-05	1.85593e-05	1.09458e-05	1.32993e-05	1.57728e-05	1.11958e-05	1.46596e-05	1.18886e-05	1.63998e-05	2.15563e-05	1.57945e-05	1.67893e-05	2.35836e-05	1.72753e-05	2.7797e-05	1.78395e-05	1.63838e-05	2.02599e-05	2.4275e-05	1.7305e-05	1.43851e-05	2.0221e-05	2.18956e-05	1.59449e-05	1.86542e-05	1.71514e-05	1.86165e-05	2.66675e-05	2.10242e-05	2.67576e-05	1.98133e-05	3.11144e-05	2.07628e-05	1.96412e-05	1.83813e-05	1.61925e-05	1.61273e-05	1.68931e-05	1.81379e-05	2.0214e-05	2.19693e-05	4.06803e-05	1.9374e-05	2.20646e-05	1.62967e-05
meta_40	Analyte 91	7.88375e-05	6.23571e-05	0.000107409	7.48515e-05	6.20777e-05	4.58113e-05	6.37333e-05	5.745e-05	6.28601e-05	5.69539e-05	5.07612e-05	8.58394e-05	8.22263e-05	7.82352e-05	8.78124e-05	6.29805e-05	8.58708e-05	6.79451e-05	9.31281e-05	8.09164e-05	9.92061e-05	8.973e-05	0.000106346	8.71841e-05	9.47526e-05	8.6717e-05	6.92933e-05	7.69443e-05	7.7653e-05	8.20544e-05	9.37868e-05	9.58558e-05	0.000115137	8.5284e-05	0.000141824	9.79258e-05	6.66429e-05	6.03204e-05	6.39843e-05	7.43562e-05	8.61686e-05	6.57443e-05	7.79327e-05	9.5664e-05	0.00011848	9.44559e-05	9.62559e-05	9.66932e-05
meta_41	Analyte 94	6.45904e-05	8.94927e-05	8.47046e-05	5.19841e-05	5.95136e-05	8.26637e-05	8.19512e-05	8.98376e-05	9.93311e-05	9.73709e-05	8.93374e-05	0.00012077	6.24455e-05	8.02344e-05	9.19679e-05	6.28203e-05	0.000109176	8.55911e-05	6.05379e-05	6.89191e-05	9.34721e-05	7.13841e-05	7.28637e-05	0.000117458	5.31205e-05	6.16378e-05	6.41869e-05	7.10302e-05	6.83963e-05	7.81942e-05	6.6263e-05	7.50806e-05	0.000103031	7.31188e-05	0.00010007	8.18444e-05	9.41407e-05	7.92112e-05	8.31594e-05	8.17355e-05	7.24364e-05	0.000103484	9.47829e-05	8.37625e-05	0.000123866	9.38403e-05	7.30214e-05	8.11788e-05
meta_42	Analyte 95	4.00262e-05	4.1376e-05	3.5204e-05	3.43492e-05	4.77392e-05	3.89667e-05	3.74918e-05	4.68381e-05	3.04456e-05	3.21768e-05	3.11195e-05	3.92948e-05	3.96207e-05	4.18918e-05	5.17361e-05	3.87878e-05	5.14395e-05	5.99821e-05	4.0665e-05	3.98337e-05	4.94983e-05	4.51251e-05	5.08484e-05	3.84117e-05	5.56917e-05	5.35773e-05	4.94652e-05	5.24375e-05	6.02471e-05	4.32519e-05	6.34055e-05	6.73752e-05	6.57098e-05	7.37885e-05	6.4021e-05	6.41196e-05	6.61563e-05	6.77412e-05	6.3184e-05	6.91702e-05	6.86016e-05	5.19545e-05	6.17067e-05	6.93661e-05	6.02063e-05	5.86665e-05	7.49498e-05	7.77455e-05
meta_43	unknown	1.33113e-05	0.000199015	0.000715243	3.00513e-05	0.000792634	3.59158e-05	9.41735e-05	0.000134492	0.000114171	0.000107143	8.75965e-05	0.00017544	3.37676e-05	1.25156e-05	0.000233341	1.95867e-05	9.07666e-05	0.00124696	1.9024e-05	9.59232e-06	4.37181e-05	2.53116e-05	1.40782e-05	1.87353e-05	6.17448e-05	4.76626e-05	5.28409e-05	6.27499e-05	6.51217e-05	9.08244e-05	5.26437e-05	2.82753e-05	0.000160187	4.73115e-05	0.00326123	5.62931e-05	9.96134e-05	6.95504e-05	7.71157e-05	7.43059e-05	9.05039e-05	0.000168125	3.0464e-05	5.62374e-05	0.00341336	0.000309834	5.69526e-05	5.2664e-05
meta_44	unknown	3.91538e-05	4.98281e-05	7.55611e-05	6.21723e-05	7.96819e-05	6.80405e-05	4.02387e-05	5.67903e-05	6.41962e-05	7.46352e-05	7.67826e-05	9.5571e-05	4.99364e-05	7.00439e-05	7.53703e-05	6.77464e-05	7.38717e-05	0.000101734	4.30056e-05	6.22176e-05	6.29349e-05	7.04555e-05	7.53202e-05	9.01986e-05	5.55862e-05	5.01118e-05	6.41785e-05	8.51753e-05	7.76516e-05	7.56428e-05	6.5242e-05	5.901e-05	9.80314e-05	7.99363e-05	0.000137097	8.85668e-05	5.21102e-05	5.25254e-05	5.64192e-05	7.59198e-05	8.84793e-05	9.69523e-05	4.87099e-05	5.65731e-05	0.000112697	6.46597e-05	8.01653e-05	7.3736e-05
meta_46	Analyte 102	7.23932e-05	9.00457e-05	8.28675e-05	5.31832e-05	0.000100357	7.75647e-05	4.23516e-05	3.92258e-05	4.131e-05	4.46092e-05	4.81764e-05	5.88496e-05	6.23991e-05	6.33138e-05	7.90221e-05	7.04672e-05	8.52897e-05	0.000119154	7.28952e-05	5.75081e-05	8.85291e-05	6.33074e-05	6.49017e-05	6.59492e-05	7.07855e-05	7.97735e-05	6.14789e-05	7.28711e-05	6.28783e-05	8.29772e-05	6.6045e-05	7.88609e-05	9.32645e-05	6.83254e-05	0.000166083	7.08609e-05	6.18457e-05	6.21732e-05	5.52889e-05	6.91272e-05	7.20707e-05	7.83839e-05	7.21039e-05	7.74951e-05	0.00013676	9.98186e-05	7.10174e-05	8.10479e-05
meta_47	Maleimide	9.01474e-05	0.000103353	0.00012916	9.22419e-05	5.06782e-05	0.000130955	0.000123835	0.000160063	0.000161649	0.000160214	0.000149245	0.000236409	9.61528e-05	0.000155492	0.00010733	0.000143803	0.00017724	5.51182e-05	8.49004e-05	0.000103177	0.000133005	0.000153474	0.000141052	0.000148098	0.000113181	0.000124982	0.000126111	0.000151679	0.000131672	0.000143753	0.000169174	0.000218201	0.000141103	0.000171728	5.87203e-05	0.000157289	0.000154603	0.000122658	0.000149943	0.000145744	0.000183906	0.000211918	0.000116513	0.000139164	0.000227733	0.000272849	0.000166602	0.000145594
meta_48	alanine 1	0.00647856	0.00616957	0.0047809	0.00631466	0.00642212	0.00823469	0.0815814	0.0868919	0.0865527	0.0817931	0.0751991	0.0948039	0.0164884	0.0131968	0.0135656	0.0135919	0.0163522	0.00949139	0.0211872	0.0225297	0.022125	0.0249659	0.0303004	0.0192215	0.0516788	0.0477131	0.0587274	0.0577477	0.0516143	0.0427163	0.0535551	0.0610488	0.0463733	0.0636991	0.0327084	0.0615844	0.0729731	0.065428	0.0706598	0.0726728	0.070811	0.0590854	0.0566309	0.0609489	0.0257856	0.0446227	0.0562385	0.059574
meta_49	Analyte 113	0.00039466	0.000120289	0.000432479	0.000354237	0.000119397	0.000357919	8.0669e-05	8.08813e-05	7.43036e-05	7.88117e-05	7.26304e-05	9.169e-05	0.00052827	0.000126792	0.000127435	0.000110294	0.000111455	0.00014499	0.000124855	0.000127268	0.000127097	0.00012518	0.00014188	0.000117494	0.000117221	0.000124712	0.00011393	0.000112381	0.000112869	0.000101607	0.000154537	0.000141336	0.000153583	0.00013754	0.000172051	0.000148635	0.000103515	0.000104236	0.00010267	0.000113899	0.000121441	0.000102678	0.000797124	0.000128424	0.000415449	0.00013777	0.000138935	0.000137039
meta_50	unknown	0.00017519	0.000178209	6.26366e-05	0.0001799	0.000141428	9.91798e-05	0.000203598	0.000223673	0.000188884	0.000203036	0.000194865	0.000212866	0.000233998	0.000252605	0.000162556	0.00024201	8.7744e-05	0.000147915	0.000214106	0.000245542	0.000139444	0.000258248	0.000294928	0.000213243	0.000255356	0.000253966	0.00025004	0.000265431	0.000243436	0.000107006	0.00029644	0.000283073	0.000145823	0.000300097	0.000249581	0.000309218	0.000267798	0.000254509	0.000233715	0.000236093	0.000274303	0.00023648	0.000294697	0.000321757	0.000206254	0.000155796	0.000296878	0.000307096
meta_51	hydroxylamine	7.5424e-05	9.99251e-05	9.92276e-05	0.000115121	0.000113055	9.82914e-05	0.000103936	0.000119835	0.000146837	0.000160703	0.000133128	0.000149506	8.37394e-05	0.000110102	8.86063e-05	0.000100198	9.14214e-05	9.13029e-05	9.24461e-05	0.00010467	0.000107507	0.000100636	0.000105713	0.00010155	9.27909e-05	0.000116204	0.000124942	0.000181875	0.000104716	0.000151493	0.000140527	0.000138832	0.000126666	0.000111515	0.000155686	0.000132284	9.40046e-05	8.90133e-05	9.40742e-05	0.000110002	0.000110283	9.96065e-05	0.000113085	0.000140205	0.000204861	0.000122655	0.000107972	0.000133769
meta_52	Analyte 117	0.0013058	0.00162902	0.00144503	0.00119152	0.00162376	0.00118312	0.00134607	0.00154372	0.00151885	0.00167227	0.00153384	0.00186129	0.00137594	0.00152677	0.00182929	0.00167771	0.00186908	0.00197033	0.00160122	0.00154389	0.00178112	0.00153105	0.0016604	0.00167386	0.00181781	0.00181113	0.00176077	0.0019553	0.0016422	0.00179472	0.00170349	0.00161308	0.00206616	0.00150132	0.00228075	0.00161601	0.00133715	0.00111752	0.00100924	0.00117522	0.0013268	0.0011633	0.00186886	0.00195472	0.00357687	0.00201418	0.00172074	0.00203092
meta_54	Analyte 121	0.000171645	0.000136639	0.00028571	0.00017414	0.000231336	0.000200085	0.000151893	0.000176151	0.000150702	0.000150293	0.000160278	0.000217692	0.000176592	0.000208445	0.000178467	0.000211087	0.000271729	0.000342471	0.000185252	0.000234083	0.000246239	0.000223968	0.00022041	0.000292189	0.000175453	0.000181114	0.000200013	0.000240708	0.000187519	0.000277681	0.000221939	0.000263161	0.000333372	0.000259194	0.000374533	0.000250433	0.000149594	0.000160393	0.000192232	0.000190841	0.000166998	0.00017079	0.000160813	0.000196664	0.000372043	0.000236707	0.00019898	0.000210592
meta_55	glycine 1	0.000140897	4.66003e-05	0.000149028	4.83043e-05	0.00012523	6.38558e-05	0.00042709	0.000247406	0.000184931	0.000131981	0.000113991	0.000169001	0.000123463	6.27255e-05	8.81244e-05	7.36485e-05	0.000132273	0.0001883	0.000151731	7.84364e-05	0.000101237	9.9548e-05	5.89384e-05	2.79896e-05	0.000249029	0.000152697	0.0001312	0.000114537	8.76787e-05	0.000127798	0.000181503	0.000277557	0.000253595	0.000187048	0.000201694	0.00014755	0.00051913	0.000518702	0.000349218	0.000319962	0.000195838	0.000159404	0.000410967	0.000468964	0.000300867	0.000384275	0.000189251	0.000230449
meta_56	Analyte 124	1.36816e-05	1.14632e-05	1.31121e-05	1.51318e-05	1.64406e-05	1.85506e-05	1.33709e-05	1.82943e-05	1.85793e-05	1.81292e-05	1.61015e-05	2.60617e-05	1.46381e-05	1.84835e-05	1.55805e-05	1.74586e-05	2.02574e-05	1.92671e-05	1.54242e-05	1.30377e-05	2.02801e-05	1.83068e-05	2.07495e-05	1.52872e-05	1.55551e-05	1.78657e-05	1.20266e-05	1.63078e-05	1.4143e-05	1.62992e-05	1.98511e-05	2.20453e-05	2.26866e-05	2.31199e-05	3.26135e-05	2.53501e-05	1.56775e-05	1.30511e-05	1.37104e-05	2.0312e-05	1.87725e-05	1.65829e-05	1.80274e-05	2.19034e-05	3.24794e-05	2.44383e-05	2.08577e-05	1.90555e-05
meta_58	Analyte 129	2.6243e-05	2.50389e-05	2.33763e-05	2.2841e-05	2.37028e-05	2.06244e-05	1.73125e-05	1.84135e-05	1.71286e-05	1.5183e-05	1.68571e-05	1.95458e-05	3.04484e-05	3.06155e-05	2.6152e-05	3.05305e-05	2.63963e-05	1.5629e-05	2.96502e-05	3.13639e-05	2.71308e-05	2.88895e-05	3.1832e-05	2.65086e-05	2.9658e-05	3.54046e-05	2.94101e-05	3.01354e-05	3.08164e-05	2.40802e-05	2.79341e-05	3.85436e-05	3.18032e-05	3.97423e-05	2.3351e-05	3.59423e-05	3.07571e-05	2.86934e-05	2.7204e-05	2.95479e-05	3.08111e-05	2.63704e-05	3.30097e-05	4.1779e-05	4.0332e-05	2.93359e-05	3.51593e-05	3.79693e-05
meta_59	oxalic acid	5.89573e-05	9.64807e-05	0.000108522	6.28966e-05	7.8188e-05	6.9359e-05	6.44025e-05	5.64953e-05	7.78734e-05	8.34434e-05	6.85745e-05	9.12722e-05	8.5739e-05	9.37668e-05	7.75937e-05	8.63699e-05	9.79532e-05	8.43476e-05	9.90842e-05	8.95919e-05	0.000129387	0.000103159	0.000104947	9.19612e-05	8.15462e-05	0.000137978	0.000126902	0.000141692	9.82693e-05	0.000154428	0.000159482	0.000157507	0.000177984	0.000177973	0.000157731	0.000151249	0.000207638	0.000185074	0.000177521	0.000183446	0.000166987	0.000202348	0.000198803	0.000190027	0.00020829	0.000180419	0.000153038	0.000175153
meta_60	Lactamide 2	0.000101869	0.000100239	2.78999e-05	9.06062e-05	7.46851e-05	7.94657e-05	7.98064e-05	8.481e-05	7.25619e-05	8.37237e-05	7.6032e-05	0.000113787	0.000105084	0.000116017	0.000117648	0.000121115	0.000118668	8.09827e-05	0.000112809	0.00010041	0.000116069	0.000122579	0.000118133	0.000130074	0.000121844	0.000119645	0.000103465	0.000117769	0.000110933	0.000106055	0.000124307	0.000132647	0.000139027	0.000132653	0.000142211	0.000129526	0.000119359	0.00010692	9.34553e-05	0.000110579	0.000109339	0.000117577	0.000121382	0.000126073	0.000129243	0.000129906	0.000125205	0.000130329
meta_62	Analyte 136	6.14733e-05	6.18172e-05	0.000136778	8.00553e-05	0.000122041	6.15279e-05	4.23498e-05	5.05738e-05	4.48897e-05	4.68768e-05	4.2253e-05	6.27884e-05	8.41542e-05	8.90162e-05	0.000105898	8.31948e-05	0.000169799	0.000151712	7.1171e-05	8.81988e-05	8.7006e-05	9.0248e-05	0.000113018	0.000126324	5.09786e-05	4.80067e-05	5.46697e-05	6.18181e-05	7.13642e-05	7.48931e-05	7.70919e-05	7.05881e-05	8.60983e-05	7.6293e-05	0.000126986	7.4683e-05	5.35767e-05	6.87492e-05	6.8277e-05	5.75002e-05	8.66094e-05	8.35069e-05	3.89743e-05	4.38755e-05	8.4504e-05	5.63955e-05	4.66622e-05	4.62161e-05
meta_63	Analyte 137	0.000246725	0.000216882	0.000253523	0.000199837	0.00027177	0.000180151	9.03075e-05	0.000107289	0.000114411	0.000120281	0.000126054	0.000163872	0.00024563	0.000247582	0.000230299	0.000220105	0.000270742	0.000365911	0.000228514	0.000231475	0.000257792	0.000253894	0.000277136	0.000251797	0.000290371	0.000293519	0.000281479	0.000285012	0.000297528	0.000282086	0.000254314	0.000264353	0.00031341	0.000305174	0.00036888	0.000299381	0.00022487	0.000237333	0.00024272	0.000252769	0.000243315	0.000275543	0.000249046	0.000253212	0.000524095	0.000301508	0.000302708	0.000284853
meta_64	unknown	0.00761847	0.00888433	0.000580388	0.00735571	0.00179347	0.00543432	0.00573642	0.00628267	0.00516559	0.00554721	0.00517553	0.008224	0.0113996	0.0119378	0.00986927	0.00975839	0.00857028	0.00139225	0.00988471	0.0109525	0.00927152	0.0117831	0.0133877	0.0111164	0.0108157	0.0106874	0.00927834	0.0108175	0.00931012	0.008371	0.0117797	0.00968154	0.00928504	0.0101993	0.00371884	0.0114556	0.00730787	0.00703484	0.0052109	0.00703715	0.00717552	0.00788271	0.0111472	0.011213	0.00174733	0.0106223	0.0105646	0.00991958
meta_65	3-Hydroxypropionic acid 1	0.000126333	0.000132061	0.000138454	9.8525e-05	0.000115371	9.72475e-05	0.000156814	0.000158273	0.000165599	0.000165769	0.000155684	0.000224121	0.000132738	0.000146442	0.000133893	0.000128145	0.000163898	0.000144878	0.000137894	0.00011974	0.000140484	0.000146395	0.000138056	0.000136787	0.000133391	0.000136261	0.000101956	0.000134473	0.000119548	0.000132393	0.000152445	0.00016643	0.000155295	0.000164146	0.000199638	0.00016752	0.000183479	0.000157445	0.000119778	0.000168986	0.000145523	0.000159223	0.000210013	0.000217047	0.000270578	0.000258004	0.000202198	0.000212238
meta_68	unknown	5.5738e-05	6.96039e-05	0.000115878	5.21284e-05	8.958e-05	7.09318e-05	6.95063e-05	7.26342e-05	7.72904e-05	7.79905e-05	7.33852e-05	9.2617e-05	6.29071e-05	6.64862e-05	7.53276e-05	7.23231e-05	0.000148158	0.000120956	5.80978e-05	8.52408e-05	0.000106958	7.76745e-05	7.3164e-05	8.89516e-05	5.20922e-05	6.01203e-05	5.90425e-05	7.47114e-05	6.34814e-05	0.00010001	7.47598e-05	8.59553e-05	0.000141443	9.03876e-05	0.000143798	8.17926e-05	6.08834e-05	5.86261e-05	6.50821e-05	6.81103e-05	6.44598e-05	6.45942e-05	6.44494e-05	7.98462e-05	0.000147233	0.000100771	7.03871e-05	7.05561e-05
meta_70	4-HYDROXYPYRIDINE	0.000143878	0.000136625	0.000126126	0.000118411	0.000158968	0.000108054	7.38487e-05	8.1433e-05	8.0613e-05	8.55819e-05	7.13487e-05	9.95859e-05	0.000150423	0.000153059	0.000152407	0.000140347	0.000161892	0.000191644	0.00015177	0.000139156	0.00016624	0.000160077	0.00015754	0.000149725	0.000174595	0.000179568	0.000161373	0.000165444	0.000170803	0.000156472	0.00016352	0.000171751	0.000201301	0.000186378	0.000233419	0.000176466	0.000140221	0.000142197	0.000137224	0.000144904	0.00014411	0.000142091	0.000164872	0.00018222	0.000215413	0.000193381	0.000182639	0.000177622
meta_71	unknown	0.000112724	0.000116318	6.29802e-05	0.000107355	9.40505e-05	8.52343e-05	0.000101324	0.000108904	9.96669e-05	0.00010809	0.00010379	0.000136816	0.000133672	0.000139281	0.000119041	0.000140453	0.000100531	0.000100983	0.000132494	0.000129867	0.000117742	0.000139079	0.000149449	0.000136427	0.000144371	0.000149574	0.000136332	0.000142397	0.000135364	0.000114718	0.000162496	0.000163219	0.000148552	0.000161068	0.000158973	0.000165101	0.000140422	0.000127828	0.000121026	0.000131401	0.00014182	0.000130711	0.000155146	0.000169268	0.000159591	0.000133548	0.000161331	0.000161456
meta_74	sulfuric acid	0.000533284	0.000592407	0.000618834	0.000511712	0.000468272	0.000419662	0.000364292	0.000349336	0.000407937	0.000439579	0.000336887	0.00049408	0.000571945	0.000701112	0.000665625	0.000612213	0.000824295	0.000621507	0.00067042	0.000618828	0.000550145	0.000573527	0.000692562	0.000652947	0.000589022	0.000596314	0.000557313	0.000593051	0.000544548	0.000587473	0.000735982	0.000681074	0.000871818	0.000678285	0.000985662	0.000738264	0.000571534	0.000534817	0.000442828	0.000528722	0.00052975	0.000561448	0.000662607	0.000672493	0.00108103	0.000621286	0.000602081	0.000567136
meta_75	unknown	9.45187e-05	9.8693e-05	0.00014253	9.54584e-05	0.000113602	9.11487e-05	8.17168e-05	9.45004e-05	8.49074e-05	0.000101	9.56933e-05	0.000141395	0.000108154	0.000110213	0.000126347	0.000123235	0.000132516	0.000143175	0.000109071	0.000104638	0.000116119	0.000118176	0.000126826	0.000111349	0.00012222	0.000124658	0.000108086	0.000135565	0.000118912	0.000127106	0.000122658	0.000128636	0.000161867	0.000131658	0.000165691	0.000144219	0.000114332	0.000105142	9.87004e-05	0.000114306	0.000125193	0.000122661	0.00012162	0.000128675	0.000194596	0.000127051	0.000131408	0.000137073
meta_76	unknown	5.80473e-05	5.39223e-05	7.65472e-05	5.43097e-05	8.10459e-05	4.44715e-05	3.92256e-05	4.7802e-05	4.1855e-05	4.19573e-05	3.24391e-05	5.81187e-05	5.91144e-05	5.4935e-05	6.1831e-05	4.5446e-05	6.636e-05	9.52565e-05	6.611e-05	5.55736e-05	7.61884e-05	5.3499e-05	5.04956e-05	5.85337e-05	6.52136e-05	7.16552e-05	7.35774e-05	6.81746e-05	7.66886e-05	9.35353e-05	6.47938e-05	5.66105e-05	8.24302e-05	6.77567e-05	0.000113721	6.1246e-05	6.45449e-05	7.03302e-05	9.49824e-05	8.33092e-05	7.35859e-05	7.1793e-05	8.3323e-05	7.79047e-05	0.000134509	9.78379e-05	9.16607e-05	8.41111e-05
meta_77	N-Methyl-DL-alanine	7.8174e-05	6.45195e-05	7.14657e-05	7.25943e-05	6.97034e-05	6.23012e-05	6.42425e-05	7.04429e-05	6.46387e-05	6.48635e-05	5.64348e-05	8.82108e-05	8.62553e-05	9.31768e-05	6.25624e-05	9.60421e-05	6.09827e-05	9.83595e-05	0.000101949	8.28434e-05	7.09266e-05	9.83435e-05	9.35438e-05	8.64784e-05	7.1309e-05	6.98241e-05	6.75187e-05	6.69258e-05	7.06724e-05	6.18856e-05	8.81819e-05	9.48292e-05	6.43912e-05	9.02684e-05	0.000104007	9.76781e-05	6.94302e-05	6.12117e-05	7.11758e-05	7.67815e-05	6.72472e-05	6.88355e-05	9.0691e-05	8.87654e-05	0.000141089	8.46112e-05	8.3336e-05	8.83923e-05
meta_79	Analyte 163	0.00010628	9.17895e-05	2.17722e-05	0.000113906	3.34315e-05	6.68919e-05	7.99078e-05	8.92309e-05	7.19728e-05	7.95523e-05	7.29552e-05	0.000102784	0.000121364	0.000134518	9.26748e-05	0.000134868	7.41744e-05	3.06344e-05	0.000112216	0.000110077	9.17463e-05	0.000136453	0.000126659	9.99879e-05	0.000134635	0.000144627	0.00012195	0.00013318	0.000131156	8.95726e-05	0.000146121	0.000152787	0.000110019	0.000159442	6.52096e-05	0.00014806	0.000140622	0.000128461	0.000123904	0.000126172	0.000137328	0.000119568	0.000143592	0.000165837	9.69639e-05	0.000115873	0.00016073	0.000173282
meta_80	Analyte 170	5.48833e-05	5.21653e-05	1.46506e-05	7.17041e-05	2.47057e-05	3.22842e-05	5.56993e-05	6.57828e-05	5.72735e-05	6.8999e-05	5.71583e-05	8.89989e-05	9.49342e-05	0.000106023	5.79558e-05	9.53359e-05	4.67405e-05	2.14719e-05	7.96562e-05	9.63755e-05	4.47309e-05	0.000104896	0.000111579	8.15027e-05	0.000109189	0.000121565	0.000109511	0.000120485	0.000119909	7.69909e-05	0.000116661	0.000124414	4.85402e-05	0.000127382	5.75952e-05	0.000128141	0.000105099	9.16962e-05	9.18966e-05	0.000100765	0.000110019	0.00010526	0.000113804	0.000132619	6.44844e-05	5.19254e-05	0.000124208	0.00013489
meta_83	Analyte 176	7.86841e-05	7.99406e-05	7.67694e-05	5.45329e-05	9.76303e-05	6.23774e-05	3.19336e-05	3.63187e-05	3.06911e-05	3.19021e-05	3.21522e-05	3.79743e-05	7.56153e-05	6.75027e-05	8.64132e-05	7.60855e-05	0.000110909	0.0001226	7.84675e-05	8.27543e-05	0.000101352	7.87666e-05	8.24177e-05	7.78123e-05	9.56408e-05	8.6717e-05	8.18231e-05	7.1179e-05	7.65798e-05	8.38989e-05	8.22797e-05	7.96762e-05	0.000114896	0.000103662	0.000139681	9.90661e-05	7.18243e-05	6.59642e-05	4.76445e-05	6.39005e-05	6.06303e-05	5.79743e-05	8.29613e-05	7.93362e-05	0.000156929	0.000101709	8.24491e-05	7.99499e-05
meta_84	Analyte 177	4.2975e-05	3.60849e-05	0.000133207	2.82785e-05	0.000118145	3.67697e-05	6.33843e-06	1.02241e-05	1.25348e-05	1.06494e-05	1.51353e-05	1.43267e-05	3.98464e-05	2.87087e-05	9.43954e-05	3.4211e-05	0.000132611	0.000219214	3.84161e-05	3.0752e-05	6.4737e-05	3.67062e-05	3.3483e-05	2.81699e-05	3.20962e-05	3.10252e-05	3.29854e-05	3.75708e-05	2.86698e-05	5.71148e-05	3.71362e-05	3.67e-05	8.61208e-05	3.91438e-05	0.000173347	5.13885e-05	3.12915e-05	2.60947e-05	2.14862e-05	4.28897e-05	3.55526e-05	2.74969e-05	2.72932e-05	3.92573e-05	0.000143268	7.8812e-05	3.62718e-05	2.80747e-05
meta_85	Analyte 178	1.81171e-05	2.15191e-05	2.86033e-05	1.88835e-05	2.89242e-05	1.50645e-05	2.08011e-05	2.16148e-05	2.25903e-05	2.4551e-05	2.00962e-05	2.99469e-05	2.08743e-05	2.95556e-05	2.81049e-05	2.26373e-05	3.18602e-05	4.19217e-05	2.31773e-05	2.40936e-05	2.75218e-05	2.6341e-05	2.34622e-05	2.47462e-05	2.107e-05	2.19567e-05	2.02807e-05	2.84288e-05	1.79819e-05	2.50755e-05	2.95098e-05	2.89843e-05	3.75482e-05	3.72757e-05	4.7438e-05	2.99009e-05	2.72711e-05	2.23529e-05	2.11488e-05	2.41315e-05	2.67763e-05	2.16168e-05	2.38642e-05	2.61184e-05	6.25056e-05	3.30514e-05	2.31956e-05	2.49591e-05
meta_87	unknown	0.000406576	0.000380565	0.000309177	0.000388742	0.000508846	0.00048723	0.000321704	0.000539564	0.000598092	0.000937017	0.000530716	0.000604552	0.000267866	0.00075415	0.000416169	0.00042581	0.000396543	0.000456372	0.000370765	0.000444911	0.000351975	0.000356685	0.000432907	0.000251064	0.000298409	0.000362879	0.000381244	0.000298605	0.000302655	0.000610079	0.000374782	0.000544159	0.000402273	0.000411507	0.000496464	0.000333943	0.000475533	0.000319993	0.000472906	0.000342011	0.000429405	0.000328952	0.000313376	0.000303087	0.000581529	0.000489992	0.000323389	0.000317751
meta_88	malonic acid 1	0.000236395	0.000245189	8.56713e-05	0.000193364	0.000173499	0.000198884	0.000155391	0.000183188	0.000190545	0.000219801	0.00017925	0.000315512	0.000253354	0.000272484	0.000221568	0.000269525	0.000273961	0.000234964	0.000332529	0.000262118	0.000291597	0.000288851	0.000357103	0.000334925	0.000362331	0.000332555	0.000302503	0.000360675	0.000292062	0.000338864	0.000334536	0.000400854	0.000484471	0.0004112	0.00058438	0.000396089	0.000303441	0.000233919	0.000206969	0.000329022	0.000276688	0.000293206	0.000273278	0.000310023	0.000336393	0.000292751	0.000275835	0.000287822
meta_90	Analyte 194	0.000150097	0.000117564	3.65293e-05	0.000124643	5.9088e-05	8.15895e-05	9.20781e-05	0.0001002	9.62918e-05	0.000104817	7.76513e-05	0.00012719	0.000166444	0.000176495	0.000144502	0.000156685	0.000111382	4.82213e-05	0.000177891	0.000105985	9.95158e-05	0.000164564	0.000114498	0.000113362	0.000169543	0.000191269	0.000157276	0.000163717	0.000159602	0.000117226	0.000164956	0.000164651	0.000110078	0.00017031	8.71088e-05	0.000158181	0.000145873	0.000129642	0.000119594	0.000134384	0.000141395	0.000116225	0.000178839	0.000187429	4.78588e-05	0.00011653	0.000176753	0.000172362
meta_91	unknown	4.90525e-05	4.39302e-05	8.76612e-05	5.67819e-05	8.40097e-05	5.49617e-05	2.96756e-05	3.82984e-05	3.84571e-05	4.68356e-05	3.44842e-05	5.32704e-05	5.22074e-05	6.95461e-05	6.53054e-05	6.5654e-05	8.60125e-05	8.66608e-05	5.54925e-05	5.40902e-05	6.3031e-05	6.49627e-05	6.39261e-05	6.34052e-05	5.27169e-05	6.58313e-05	5.70105e-05	6.94521e-05	6.83483e-05	7.00657e-05	5.83071e-05	6.6361e-05	8.89771e-05	7.33537e-05	0.000122579	7.26926e-05	5.73141e-05	4.91452e-05	5.05793e-05	6.44767e-05	6.13212e-05	5.83189e-05	6.2903e-05	7.85673e-05	9.59969e-05	6.38938e-05	7.0627e-05	7.42273e-05
meta_93	Analyte 197	9.63032e-05	0.000100357	0.000108609	8.67356e-05	9.69804e-05	7.55364e-05	6.53106e-05	6.85994e-05	6.35154e-05	6.92452e-05	6.30769e-05	9.20892e-05	9.02687e-05	9.79263e-05	0.000110096	9.36097e-05	0.000110405	0.000128155	9.81159e-05	0.000102523	0.000101478	0.000106981	0.000118425	0.000106052	9.89102e-05	9.95416e-05	9.01299e-05	9.89934e-05	9.67532e-05	9.36647e-05	0.000108519	0.000109312	0.000125595	0.000115541	0.000140404	0.000113813	8.65346e-05	8.33771e-05	7.27893e-05	8.76135e-05	9.99207e-05	9.15332e-05	0.000102863	0.000111477	0.000143873	9.88953e-05	0.00010983	0.000109731
meta_95	unknown	2.9e-05	3.71786e-06	1.26439e-06	6.59638e-06	1.65937e-07	4.96849e-06	2.54988e-05	3.87578e-05	3.24642e-05	3.33647e-05	2.81955e-05	2.18794e-05	3.77749e-05	3.51202e-05	1.48216e-05	3.49952e-05	1.02632e-05	3.6783e-06	3.73494e-05	3.36092e-05	6.47068e-06	4.50098e-05	2.78771e-05	8.78394e-06	3.37719e-05	2.60084e-05	2.8094e-05	1.59622e-05	1.70811e-05	1.05797e-05	5.32062e-05	5.67531e-05	9.41392e-06	4.87152e-05	1.16511e-06	3.19903e-05	3.16626e-05	3.64127e-05	3.32171e-05	3.51232e-05	2.5089e-05	7.51733e-06	3.99457e-05	4.83389e-05	1.44796e-05	2.89392e-05	3.89837e-05	3.77431e-05
meta_96	alpha-ketoisocaproic acid 1	8.31465e-05	6.99948e-05	6.86826e-05	4.86619e-05	7.27736e-05	4.58988e-05	2.50267e-05	2.79674e-05	2.85922e-05	3.06165e-05	1.99181e-05	3.66979e-05	9.41059e-05	8.24941e-05	5.9284e-05	7.95933e-05	5.79798e-05	5.2447e-05	0.000109839	0.00011724	8.26886e-05	0.000130482	0.000168651	0.000122447	0.000102083	9.40867e-05	8.21624e-05	8.65177e-05	7.72578e-05	6.7232e-05	9.72623e-05	0.00010733	4.41436e-05	9.53524e-05	6.73456e-05	9.12881e-05	5.70357e-05	5.83965e-05	4.9743e-05	4.9102e-05	4.98433e-05	6.12869e-05	9.34402e-05	8.47779e-05	9.07557e-05	0.000117754	9.58119e-05	8.68058e-05
meta_97	valine	0.000833895	0.000737601	0.00310044	0.000761928	0.00155176	0.00112476	0.0116554	0.0126813	0.0123292	0.0122253	0.0112609	0.0159929	0.00102295	0.00121946	0.000992068	0.001435	0.0011664	0.00267845	0.00147727	0.00128833	0.00141738	0.00161424	0.00139199	0.00145505	0.00304266	0.00257261	0.00264984	0.0029851	0.00261978	0.00278136	0.0038228	0.00432055	0.0040795	0.00363806	0.000428389	0.00400051	0.00623813	0.00553121	0.0059852	0.00585314	0.0059739	0.00556823	0.00319757	0.00370444	5.41597e-05	0.00429294	0.00328806	0.00328418
meta_99	canavanine degr prod	9.32201e-05	7.75605e-05	0.000110142	0.000107688	0.000106848	8.69869e-05	0.000108776	0.000125381	0.000132738	0.000162426	0.000123002	0.000372397	0.000106768	0.000129088	8.28095e-05	0.000130578	9.94033e-05	0.000135158	0.000100202	0.000109489	9.71057e-05	0.000139198	0.000136955	0.00031829	0.000102171	0.00012175	9.88698e-05	0.000121547	0.000125412	0.000105997	0.000112539	0.000136401	0.000105717	0.000157604	4.35703e-05	0.000142147	0.00013334	0.000103398	0.000109415	0.000127664	0.000145016	0.000317774	0.000104188	0.000128741	0.000180309	0.000115704	0.000123586	0.000135316
meta_101	Analyte 208	0.000263476	0.000286192	0.000431833	0.000258065	0.000420972	0.000271808	0.000184483	0.000223841	0.000271114	0.000244383	0.000276486	0.00046188	0.000274157	0.00026985	0.000309623	0.000250111	0.000410856	0.000553629	0.000233515	0.000266957	0.000332204	0.000277793	0.0003429	0.000367371	0.00029922	0.000309373	0.000266633	0.000311651	0.00030997	0.000327321	0.000293397	0.000314288	0.000515863	0.000376777	0.000583419	0.000355412	0.000310444	0.000268434	0.000270595	0.000314426	0.000318243	0.00033754	0.000257081	0.000330113	0.000548865	0.000331078	0.000314682	0.000349614
meta_104	hydroxyurea	2.52446e-05	3.37956e-05	3.08313e-05	2.03924e-05	3.0153e-05	1.8139e-05	2.49695e-05	2.29771e-05	3.15927e-05	3.17806e-05	2.412e-05	4.3586e-05	2.16902e-05	2.59567e-05	2.82942e-05	2.1372e-05	3.68e-05	3.38423e-05	2.8476e-05	1.92735e-05	2.94564e-05	3.0469e-05	1.89253e-05	2.15362e-05	2.60552e-05	2.54147e-05	2.29461e-05	2.00436e-05	2.182e-05	2.53247e-05	2.85003e-05	3.37647e-05	3.69568e-05	2.47286e-05	4.75983e-05	3.04798e-05	2.58847e-05	1.53722e-05	2.07835e-05	1.29871e-05	2.38275e-05	2.7655e-05	2.87471e-05	2.54178e-05	6.33555e-05	2.63775e-05	2.3274e-05	2.08674e-05
meta_105	unknown	4.248e-05	5.19963e-05	5.19025e-05	5.66752e-05	4.56411e-05	5.32259e-05	0.000119307	0.000138591	0.00013442	0.000142082	0.000146123	0.000210566	5.64727e-05	7.14622e-05	3.95654e-05	7.08429e-05	7.76784e-05	9.65708e-05	6.21193e-05	8.02023e-05	6.5692e-05	8.36649e-05	9.76868e-05	8.78165e-05	0.000157524	0.000150636	0.000195487	0.000203924	0.000204303	0.000198184	0.00022724	0.000163843	0.000276731	0.000238283	0.000266889	0.000242903	0.000124682	0.000100662	9.58732e-05	0.000114067	0.000107502	0.000137533	0.000127267	0.000165461	0.000148587	0.000144149	0.000131321	0.000155113
meta_107	4-hydroxybutyrate	0.000377621	0.000420592	0.000468115	0.000266004	0.000385052	0.00034401	0.000170962	0.000163395	0.000151016	0.00016043	0.000139661	0.000236018	0.000422699	0.000383228	0.000466416	0.000405872	0.000678559	0.000563007	0.00045342	0.000370306	0.000466345	0.000440744	0.000569904	0.000523932	0.000418304	0.000441579	0.00031762	0.000362504	0.000340539	0.000354613	0.00030082	0.00042785	0.000568531	0.000442861	0.000888259	0.00036318	0.000462333	0.000391223	0.000333429	0.00044197	0.000386722	0.000459771	0.000610925	0.000702289	0.000976699	0.000738414	0.000678108	0.000671397
meta_109	Analyte 221	6.53737e-05	6.77866e-05	7.93581e-05	5.72502e-05	7.47367e-05	5.86077e-05	5.20352e-05	5.32843e-05	4.92494e-05	5.19856e-05	5.25768e-05	7.06057e-05	6.83862e-05	7.16087e-05	8.05004e-05	7.47153e-05	8.46901e-05	0.00010204	7.26025e-05	7.54869e-05	8.06887e-05	7.34746e-05	8.72947e-05	7.78518e-05	7.59779e-05	7.86952e-05	7.32166e-05	7.37505e-05	6.99719e-05	7.39164e-05	7.99547e-05	8.21755e-05	0.000106663	8.69916e-05	0.000115434	8.24605e-05	7.07488e-05	6.63426e-05	5.7718e-05	7.09697e-05	7.16989e-05	7.08715e-05	8.11832e-05	8.92349e-05	0.000135236	9.00712e-05	8.22587e-05	8.54504e-05
meta_111	Analyte 223	2.79357e-05	3.32155e-05	3.77378e-05	2.5673e-05	3.44002e-05	2.24876e-05	1.80474e-05	1.98702e-05	1.93839e-05	2.29329e-05	2.22112e-05	3.34045e-05	2.84669e-05	2.24953e-05	3.24278e-05	2.56274e-05	2.62291e-05	3.06765e-05	3.33271e-05	2.70468e-05	2.30679e-05	2.50665e-05	3.06612e-05	2.64991e-05	3.00094e-05	3.11328e-05	3.20399e-05	2.70719e-05	2.77341e-05	2.51328e-05	3.4437e-05	3.33593e-05	8.12773e-05	3.66132e-05	4.48951e-05	3.85e-05	2.77087e-05	2.1401e-05	3.29995e-05	3.17615e-05	3.79407e-05	2.93871e-05	3.01359e-05	3.50333e-05	7.01393e-05	4.24258e-05	3.39768e-05	2.52534e-05
meta_112	Dihydroxyacetone	5.21835e-06	9.4411e-06	4.03448e-05	9.33985e-06	8.0927e-06	4.52369e-06	4.49414e-05	6.00681e-05	5.52746e-05	5.00987e-05	5.6422e-05	6.58241e-05	3.64328e-05	1.75025e-05	2.14036e-05	9.72137e-06	2.42819e-05	2.0691e-05	2.61974e-05	2.56851e-05	2.89187e-05	3.49917e-05	3.48197e-05	2.72962e-05	0.000202054	0.000221538	0.000314915	0.000277197	0.000294807	0.000300984	0.000325059	0.000183297	0.000415941	0.000306425	0.000346533	0.000266595	7.20307e-05	6.18581e-05	7.2222e-05	7.7188e-05	7.18585e-05	6.15836e-05	9.71566e-05	9.05543e-05	0.000102212	9.96767e-05	0.000109292	9.23251e-05
meta_113	benzoic acid	7.86018e-05	8.35046e-05	9.67285e-05	7.37781e-05	7.97991e-05	6.43083e-05	5.29558e-05	5.74447e-05	4.97473e-05	5.7897e-05	5.30242e-05	6.49054e-05	7.99839e-05	7.90927e-05	8.93582e-05	6.91426e-05	8.28654e-05	0.000102742	8.0522e-05	8.75499e-05	8.20727e-05	8.6753e-05	9.32647e-05	8.79413e-05	8.98879e-05	9.48788e-05	8.64175e-05	8.56903e-05	9.50359e-05	9.11282e-05	0.000110252	9.36162e-05	0.000136882	0.000103024	0.000156955	0.000109828	7.32991e-05	7.04596e-05	6.84911e-05	7.70787e-05	8.52875e-05	7.47424e-05	9.15797e-05	8.86378e-05	0.00012733	9.13996e-05	0.000100146	9.26122e-05
meta_114	unknown	6.69486e-05	8.53195e-05	0.00444936	6.55272e-05	0.000379553	0.000267592	2.17303e-05	7.89009e-05	7.34798e-05	7.84454e-05	9.4121e-05	6.47795e-06	4.84385e-05	5.11966e-05	0.00010478	6.41884e-05	0.000195445	0.00132039	4.27973e-05	7.30471e-05	0.000172215	3.83626e-05	2.78351e-05	3.85727e-05	3.19723e-05	3.90204e-06	6.2309e-06	2.91472e-05	2.66836e-05	4.25652e-05	4.83843e-05	4.27389e-05	0.000159404	2.18207e-05	0.000366467	3.50289e-05	2.00655e-06	4.34236e-06	1.33462e-05	5.65504e-06	2.86895e-06	3.71661e-06	2.41987e-05	3.22482e-05	0.00164432	0.000121719	3.04609e-05	2.56894e-05
meta_115	Analyte 232	0.000124536	0.000128939	0.000167667	0.000109212	0.000137405	0.000117271	8.30429e-05	8.36335e-05	8.99435e-05	9.18156e-05	8.7415e-05	0.00011944	0.000135252	0.000147216	0.000136499	0.000146059	0.000189212	0.000185063	0.0001377	0.000123987	0.000146846	0.000132538	0.000120806	0.000142248	0.000152369	0.000140885	0.000129348	0.000144015	0.000122461	0.000140796	0.00015272	0.000169215	0.000190425	0.000159944	0.000224886	0.000176294	0.000139578	0.000140568	0.000112874	0.000133347	0.000126686	0.000146777	0.000148819	0.000146451	0.000253617	0.000174918	0.00013688	0.0001389
meta_117	Ethanolamine	0.00833423	0.00942735	0.00756556	0.00798017	0.0085344	0.0074234	0.00630285	0.00632015	0.00645442	0.00646943	0.0068181	0.00868933	0.00854717	0.00946931	0.00780372	0.00987464	0.00892952	0.00870622	0.00989395	0.0102912	0.0105736	0.00998655	0.0116204	0.01135	0.0107689	0.0104588	0.0101021	0.0114727	0.0104181	0.00982964	0.0107027	0.0119554	0.012245	0.0122371	0.0139858	0.0123235	0.00964412	0.0083065	0.00788757	0.0101633	0.00903961	0.00892172	0.0104495	0.0112678	0.0129223	0.0105673	0.0109169	0.0115391
meta_118	unknown	0.0046379	0.00584459	0.00338206	0.00280232	0.0081354	0.00539131	0.00562238	0.00480877	0.00528841	0.00534134	0.00509652	0.0105583	0.00463752	0.0050111	0.00561334	0.00575391	0.00698791	0.0153556	0.00718358	0.00450996	0.00641849	0.00488266	0.00475414	0.00751572	0.00317467	0.00253312	0.00319088	0.00329357	0.00285394	0.00694726	0.00726831	0.00532288	0.00695476	0.00433147	0.0126384	0.00441979	0.00375584	0.00398073	0.00401865	0.0048123	0.00383916	0.00412067	0.00478751	0.00397899	0.0225183	0.00829678	0.00380931	0.00339982
meta_119	leucine	0.00105775	0.000637849	0.00437924	0.000943266	0.000430178	0.00115273	0.0263717	0.0284107	0.0267668	0.0267547	0.0241225	0.0355097	0.00125949	0.00148293	0.00249137	0.00162499	0.00135366	0.00981383	0.00189927	0.00150567	0.00189033	0.00179591	0.00151718	0.00173725	0.00307726	0.00266152	0.00270642	0.00299103	0.00275665	0.00286952	0.00393499	0.00397558	0.00437869	0.00366773	0.00811874	0.00388823	0.0114341	0.0107652	0.0121006	0.0100402	0.01183	0.0105633	0.00406989	0.00433291	0.0135251	0.00502186	0.00434391	0.00425402
meta_120	phosphate	0.0263892	0.0277425	0.0421264	0.0276183	0.0323791	0.0318593	0.0687647	0.069917	0.0693587	0.072073	0.0781984	0.0896689	0.0289939	0.0343749	0.0298821	0.0356908	0.033145	0.0359831	0.0358255	0.0270104	0.0350717	0.0338275	0.0288648	0.0379473	0.0341091	0.0324656	0.032441	0.035632	0.0339055	0.0374268	0.0403646	0.0397667	0.0421284	0.0407993	0.0407453	0.039776	0.0573793	0.048221	0.0497973	0.0525786	0.0547421	0.0504259	0.0436149	0.0437974	0.0478284	0.0476173	0.0456982	0.041756
meta_121	unknown	0.00247055	0.00297429	0.00431101	0.00265805	0.00313771	0.00300885	0.0167597	0.0167995	0.0166822	0.0173317	0.0175388	0.0221466	0.00321163	0.00330728	0.00311369	0.00316336	0.00335785	0.00409433	0.00391668	0.00344027	0.00376564	0.00383013	0.00314523	0.00436084	0.00407708	0.00432173	0.00439602	0.00424672	0.00402835	0.00464036	0.00477878	0.00481958	0.00544483	0.00533908	0.00569745	0.00488819	0.0131701	0.0121335	0.0123504	0.01223	0.0127982	0.0128952	0.00758506	0.00722968	0.00943973	0.0079825	0.00768207	0.00714342
meta_124	N-cyclohexylformamide 1	0.000483511	0.000571572	0.000508084	0.000503601	0.000489976	0.000363558	5.01916e-05	5.10655e-05	5.81411e-05	4.97361e-05	0.000179435	7.05477e-05	0.00064799	0.000482363	0.000468455	0.000513685	0.00060779	0.000572128	0.000457103	0.000590005	0.000556153	0.000495923	0.000460886	0.000507522	0.000784072	0.000597582	0.000761285	0.000644546	0.000650789	0.00074602	0.000557582	0.000486381	0.000871661	0.0006859	0.000890586	0.000702102	0.000631273	0.00075046	0.000488896	0.000657504	0.00066692	0.000832745	0.000642172	0.000723238	0.00114834	0.000675065	0.000629794	0.000780407
meta_126	glutaraldehyde 4	0.000159609	0.000162245	0.000194303	0.000139872	0.000170815	0.000136811	0.00010975	0.000109533	0.000100179	0.000109059	9.78864e-05	0.000144669	0.000159839	0.000174164	0.000165655	0.000128799	0.000161331	0.000210947	0.000160387	0.000169427	0.000176191	0.000169277	0.00018994	0.000163687	0.000155865	0.000162805	0.00015347	0.000150226	0.000153663	0.000152966	0.00020608	0.000181082	0.00021657	0.000186525	0.000254797	0.000198694	0.000134764	0.000143103	0.000133612	0.000157546	0.000158305	0.000151868	0.000172106	0.000187989	0.000245086	0.000176371	0.00018745	0.00017903
meta_127	Analyte 248	2.11261e-05	2.10481e-05	2.58155e-05	2.22433e-05	2.53547e-05	2.42589e-05	1.39598e-05	1.73931e-05	1.5e-05	1.61773e-05	1.93169e-05	2.2082e-05	2.1712e-05	2.32455e-05	2.85576e-05	2.7612e-05	3.50185e-05	3.47635e-05	2.14575e-05	2.33741e-05	3.26786e-05	2.4824e-05	3.56996e-05	2.80927e-05	2.02128e-05	2.03541e-05	1.99212e-05	2.65044e-05	2.47362e-05	3.34204e-05	2.93139e-05	2.77805e-05	3.24099e-05	3.10236e-05	3.37039e-05	3.13637e-05	2.03934e-05	1.81864e-05	1.96863e-05	2.29006e-05	2.50702e-05	2.52291e-05	1.65786e-05	3.41524e-05	3.68817e-05	2.3067e-05	2.76489e-05	3.54154e-05
meta_128	2-Deoxyerythritol	4.47933e-05	4.47583e-05	0.00025794	3.88951e-05	3.13008e-05	3.113e-05	0.00055404	0.000486541	0.000838402	0.000569868	0.000722974	0.000792076	6.84088e-05	8.6757e-05	6.09571e-05	6.3794e-05	7.76373e-05	0.000100033	0.000101122	9.40538e-05	8.54669e-05	9.84026e-05	0.000106223	0.000101484	0.000936398	0.000917461	0.00116075	0.0012321	0.00101516	0.0030069	0.00227638	0.00175472	0.00313601	0.00274215	0.00309643	0.00234103	0.00070135	0.000515393	0.000614561	0.000779895	0.000530445	0.000548165	0.000518219	0.000510263	0.000693938	0.000551292	0.000582792	0.000453141
meta_129	Isoleucine	0.000961804	0.000849907	0.00153491	0.000741246	0.000702863	0.000832149	0.00778597	0.00834173	0.00805989	0.00802798	0.00752739	0.0107938	0.000727741	0.00109327	0.000833132	0.0011439	0.00123281	0.00034524	0.00132634	0.0010134	0.0012908	0.00116586	0.00112931	0.00134135	0.00223755	0.00181817	0.00168567	0.00219154	0.0018084	0.00186147	0.00253102	0.00288133	0.00321628	0.00263258	0.0028056	0.00300774	0.00454533	0.00380336	0.0039998	0.00405912	0.00425026	0.00390485	0.00232169	0.00269342	0.000952456	0.00293598	0.0023503	0.00243363
meta_130	Analyte 260	1.30092e-05	1.09726e-05	1.21508e-05	1.47779e-05	8.52984e-06	7.7335e-06	1.31264e-05	1.51424e-05	1.23984e-05	1.60911e-05	1.26531e-05	1.97051e-05	1.72211e-05	1.9383e-05	1.16112e-05	1.75141e-05	1.17869e-05	1.49791e-05	1.65344e-05	1.2961e-05	1.0361e-05	1.59082e-05	2.05104e-05	1.55244e-05	1.71432e-05	1.89146e-05	2.23909e-05	1.70331e-05	1.75504e-05	1.5227e-05	1.91994e-05	2.08431e-05	1.55895e-05	2.2766e-05	1.4365e-05	1.80309e-05	1.98743e-05	1.55946e-05	1.64173e-05	1.74802e-05	1.82766e-05	1.70433e-05	1.71477e-05	2.35433e-05	2.40099e-05	1.17422e-05	1.96721e-05	1.84377e-05
meta_132	proline	0.177171	0.194879	0.112119	0.128957	0.0536775	0.10685	0.12153	0.108589	0.112215	0.0935299	0.119939	0.113419	0.161205	0.147302	0.115675	0.158973	0.132816	0.0145631	0.170395	0.16286	0.14269	0.145303	0.127553	0.138304	0.186376	0.158294	0.152285	0.163615	0.147773	0.130611	0.198284	0.204354	0.182755	0.191269	0.109441	0.202096	0.151377	0.136511	0.128865	0.138058	0.126047	0.0937243	0.178959	0.18927	0.0255244	0.179645	0.162518	0.174626
meta_135	unknown	0.000763782	0.000934492	0.000865362	0.00110883	0.00107849	0.00142383	0.00995214	0.0110173	0.0106983	0.0109952	0.0106844	0.0148792	0.000968838	0.00116157	0.00117687	0.00128597	0.0011993	0.00112391	0.000986454	0.00111216	0.00131025	0.00127049	0.00142086	0.00118633	0.00192197	0.0017752	0.00173161	0.0024198	0.00191949	0.00184129	0.00265603	0.00273532	0.00312955	0.00285392	0.00301574	0.00276165	0.00696018	0.00618297	0.00741541	0.00669969	0.00803206	0.00709553	0.00336391	0.00403363	0.00465215	0.00436257	0.00392713	0.00407079
meta_138	Analyte 277	0.0001453	3.83161e-05	7.96829e-05	0.000106965	7.33899e-05	4.54073e-05	4.6532e-05	5.85762e-05	5.61973e-05	0.000106971	3.62937e-05	2.56106e-05	0.000131311	0.000164058	6.74407e-05	0.00014618	5.06114e-05	0.000116126	0.000113879	6.63272e-05	7.73649e-05	0.00014909	7.34556e-05	0.000107471	0.000131585	0.000178275	0.000114262	0.00014142	9.67851e-05	4.5393e-05	0.000124341	0.00019447	0.000105603	0.00023125	0.000134574	0.000186429	0.000289959	0.000149819	0.00014445	0.000175132	0.000133588	4.90978e-05	0.000151091	0.000236908	0.000184022	0.000122818	0.000182331	0.000218776
meta_140	succinic acid	0.00185642	0.00190463	0.00218379	0.00160177	0.00187673	0.00148318	0.00709925	0.00766606	0.00620253	0.00629654	0.00454233	0.0101783	0.00243121	0.00279503	0.00264896	0.00313103	0.0028178	0.00355354	0.00304309	0.00316481	0.00291962	0.0029796	0.00267555	0.00289842	0.00223311	0.00254071	0.0023071	0.00188669	0.0027389	0.00219257	0.00264648	0.00266741	0.00181676	0.0023116	0.00254229	0.00198113	0.00999269	0.0127651	0.0106254	0.00849941	0.0105756	0.0132632	0.0037203	0.00406905	0.00587121	0.00570012	0.00428879	0.00457407
meta_141	Analyte 285	1.35893e-05	1.73763e-05	1.18176e-05	9.98196e-06	1.04546e-05	1.03995e-05	1.0369e-05	8.20282e-06	7.28616e-06	1.02595e-05	1.20105e-05	1.36024e-05	1.1738e-05	1.46433e-05	1.38552e-05	1.46663e-05	1.57348e-05	2.13487e-05	1.32898e-05	1.25991e-05	1.18677e-05	1.22951e-05	1.24616e-05	1.15594e-05	1.40846e-05	1.34185e-05	1.04681e-05	1.16683e-05	1.11983e-05	1.29667e-05	1.65822e-05	1.31859e-05	1.83345e-05	1.58794e-05	2.02892e-05	1.20129e-05	1.21807e-05	1.21443e-05	1.02956e-05	1.06485e-05	1.36806e-05	1.359e-05	1.42377e-05	1.49095e-05	2.14856e-05	1.66572e-05	1.46083e-05	1.53883e-05
meta_142	Analyte 287	1.41594e-05	1.04206e-05	9.64209e-06	1.10317e-05	1.12068e-05	1.0596e-05	9.11997e-06	8.76407e-06	1.00693e-05	1.01007e-05	7.65717e-06	1.53539e-05	1.14684e-05	1.24855e-05	1.47683e-05	1.53886e-05	1.24335e-05	2.2426e-05	1.35274e-05	1.33654e-05	1.06007e-05	1.46086e-05	1.18534e-05	1.15001e-05	1.27628e-05	1.57737e-05	1.17936e-05	1.55299e-05	1.36471e-05	1.4879e-05	1.44024e-05	1.61034e-05	1.75786e-05	1.85895e-05	2.09551e-05	1.52995e-05	1.27795e-05	1.2774e-05	1.19262e-05	1.34819e-05	1.37766e-05	1.19197e-05	1.59039e-05	1.66613e-05	2.77178e-05	1.05961e-05	1.57996e-05	1.85324e-05
meta_144	2,2-Dimethylsuccinic Acid	7.4915e-05	7.13574e-05	0.000202676	7.19567e-05	0.000100234	6.91191e-05	3.58366e-05	4.34161e-05	4.26236e-05	3.90672e-05	3.44845e-05	5.21955e-05	7.10969e-05	7.8623e-05	7.97335e-05	6.25777e-05	0.000119679	0.000100992	7.16713e-05	8.38308e-05	9.2926e-05	7.18171e-05	6.91636e-05	9.45821e-05	5.86988e-05	5.70499e-05	7.72442e-05	7.60797e-05	6.45372e-05	8.81378e-05	9.26228e-05	9.36903e-05	0.000134478	9.22466e-05	0.000137833	9.23874e-05	5.52215e-05	5.91305e-05	7.02506e-05	6.22221e-05	5.62459e-05	6.11587e-05	6.05188e-05	6.13239e-05	0.000128864	8.30187e-05	6.93536e-05	6.82249e-05
meta_146	Analyte 292	0.000316625	0.000325754	0.000357961	0.000282554	0.000320287	0.000304498	0.000256783	0.000254268	0.00025388	0.000259875	0.000225478	0.000359233	0.000342251	0.000338042	0.000341187	0.00026549	0.000310344	0.000380373	0.000318925	0.000345471	0.000332349	0.00034269	0.000357588	0.000322194	0.00031357	0.00033007	0.000302926	0.000296642	0.000317621	0.000286093	0.000377359	0.000334626	0.000385506	0.000345371	0.000430727	0.000369674	0.000268332	0.000280163	4.42687e-05	0.000283769	0.00030836	0.000278721	0.000333747	0.000337477	0.000410387	0.000309021	0.000352792	0.00031492
meta_147	D-Glyceric acid	0.0041807	0.00520094	0.00584358	0.0046999	0.00500226	0.00785727	0.00466303	0.00504021	0.00487906	0.0046714	0.0040536	0.00670017	0.00587006	0.00449681	0.0054764	0.00363044	0.00436237	0.00564673	0.00364834	0.00461429	0.00460279	0.00513502	0.0042529	0.00375351	0.00337524	0.00459141	0.0049923	0.00364493	0.00407653	0.00394953	0.00358982	0.00285169	0.0037038	0.00316519	0.00334221	0.00336396	0.00322577	0.00396091	0.00409067	0.00322206	0.00349262	0.00399122	0.00398797	0.00339479	0.00492355	0.00354872	0.00364617	0.00280485
meta_148	beta-hydroxypyruvate	0.000153517	0.000154432	0.000299817	0.000155263	0.000231057	0.000201437	8.39368e-05	0.000114066	7.91684e-05	6.85172e-05	8.23252e-05	6.54466e-05	0.000201129	0.000155712	0.000223075	0.000155668	0.000206106	0.000325825	0.000171448	0.000152587	0.000198431	0.000193116	0.000128707	0.00017497	0.000196452	0.000164044	0.000198169	0.000146493	0.000240309	0.000197162	0.000176528	0.00013903	0.000295966	0.000146792	0.000303601	0.000134864	0.000142701	0.000181576	0.000174864	0.000184273	0.00015672	0.000102867	0.00017997	0.000142508	0.000226405	0.000183723	0.000181451	0.000154656
meta_149	uracil	0.00010697	9.13645e-05	0.000635934	9.6811e-05	0.000118836	9.74304e-05	0.00242674	0.00261536	0.00274975	0.00251366	0.0023438	0.00355931	0.000211973	0.000191695	0.00021595	0.000168611	0.000271919	0.000288149	0.000198586	0.000212915	0.0003171	0.000231495	0.000332927	0.0001759	0.000483908	0.000397193	0.000523388	0.000564479	0.000398082	0.000521477	0.000595749	0.00057714	0.00087806	0.000685551	0.000871078	0.000674275	0.00147971	0.00130016	0.00130459	0.00137023	0.00133492	0.00133166	0.00111761	0.00120596	0.0012907	0.00129304	0.00115455	0.00106942
meta_151	unknown	3.34234e-05	3.29745e-05	2.28063e-05	3.71597e-05	2.12336e-05	2.32658e-05	2.84774e-05	3.03837e-05	3.33447e-05	3.52485e-05	2.64477e-05	4.45147e-05	3.79718e-05	5.02965e-05	3.93367e-05	4.13259e-05	3.84224e-05	2.008e-05	4.49957e-05	3.14426e-05	3.30666e-05	4.25326e-05	3.42882e-05	3.75247e-05	4.44843e-05	5.25423e-05	4.08181e-05	4.20215e-05	4.32789e-05	3.47477e-05	4.35676e-05	4.44922e-05	3.15399e-05	4.17699e-05	3.83787e-05	4.5022e-05	3.79317e-05	3.72637e-05	3.4998e-05	3.48052e-05	4.18179e-05	3.80784e-05	4.48848e-05	5.40688e-05	2.36076e-05	3.06724e-05	4.36462e-05	4.7824e-05
meta_152	unknown	7.66918e-05	7.53354e-05	8.68017e-05	7.43724e-05	7.49506e-05	6.41899e-05	5.86453e-05	5.38872e-05	6.70555e-05	5.59802e-05	5.20875e-05	8.18699e-05	8.52821e-05	8.82525e-05	8.94121e-05	6.79669e-05	8.91471e-05	8.98056e-05	7.91181e-05	8.20203e-05	8.68268e-05	8.23136e-05	9.27745e-05	8.56084e-05	8.13853e-05	7.72507e-05	7.74699e-05	7.83588e-05	8.5205e-05	6.65222e-05	0.000100199	8.91678e-05	9.65484e-05	9.44712e-05	0.000133227	0.000105082	6.44945e-05	7.25746e-05	6.35565e-05	7.18332e-05	8.67369e-05	7.10875e-05	8.12494e-05	9.30288e-05	0.000106239	8.25674e-05	8.9015e-05	9.24908e-05
meta_153	Analyte 308	1.12065e-05	1.52547e-05	1.68353e-05	1.14648e-05	1.33863e-05	1.90417e-05	1.03988e-05	1.32076e-05	1.75725e-05	1.33282e-05	1.20134e-05	1.70754e-05	1.76176e-05	1.76237e-05	1.59193e-05	1.4136e-05	2.47754e-05	2.76025e-05	1.91255e-05	1.90733e-05	1.96039e-05	1.89157e-05	1.65111e-05	2.10976e-05	1.70222e-05	2.10605e-05	1.87683e-05	1.88779e-05	1.5862e-05	2.03221e-05	2.21991e-05	2.23027e-05	3.24015e-05	2.86228e-05	4.23377e-05	2.99958e-05	2.15264e-05	2.5356e-05	1.40287e-05	1.77931e-05	1.64726e-05	2.70349e-05	1.87096e-05	2.14366e-05	3.28382e-05	2.69976e-05	1.868e-05	2.12516e-05
meta_154	Pyrrole-2-Carboxylic Acid	0.000116335	0.000113972	1.50019e-05	0.000226817	0.000180601	0.000213016	9.26733e-05	0.000124452	0.000152483	0.000249678	0.000183237	0.000372717	0.000124447	0.000222788	0.000136554	0.000207134	0.000236389	9.78081e-05	0.000108632	0.000142158	0.000149009	0.000194757	0.000228068	0.000251522	0.000109205	0.000191676	0.000158878	0.000231318	0.00018815	0.000236105	0.000142986	0.000190278	0.000194152	0.000239614	0.000194377	0.000242721	0.000233616	0.000141453	0.000167629	0.000202631	0.000265813	0.00032601	0.000143734	0.000192721	8.72269e-05	0.000155796	0.000207093	0.00026399
meta_155	Analyte 313	1.70974e-05	1.96191e-05	2.58199e-05	1.82662e-05	2.14821e-05	1.64179e-05	1.38964e-05	1.50581e-05	1.46865e-05	1.53724e-05	1.44232e-05	2.04981e-05	2.10416e-05	1.98066e-05	2.37311e-05	1.36782e-05	2.20738e-05	3.07947e-05	2.11476e-05	2.11211e-05	2.0066e-05	2.18348e-05	2.23144e-05	2.46538e-05	2.05366e-05	2.06391e-05	1.95581e-05	2.08765e-05	1.97964e-05	1.8849e-05	2.65914e-05	2.25799e-05	2.81435e-05	2.42651e-05	3.05562e-05	2.6358e-05	1.72289e-05	1.87418e-05	1.5044e-05	1.86983e-05	2.12915e-05	1.55622e-05	2.02541e-05	1.96803e-05	4.39195e-05	1.78536e-05	1.93425e-05	2.45721e-05
meta_157	unknown	0.000568469	0.000391059	0.000470555	0.000426277	0.000279454	0.000455483	0.000438278	0.000502764	0.000524317	0.000469585	0.000456816	0.00060694	0.000529114	0.000590001	0.000401422	0.00059351	0.000507361	0.000682042	0.000589848	0.00050295	0.000487797	0.000555622	0.000601694	0.00054571	0.000561067	0.000508686	0.000515588	0.000535586	0.000518353	0.000453002	0.000714603	0.000817605	0.000803053	0.000780571	0.000695493	0.000711528	0.000490954	0.000413107	0.000463567	0.000498657	0.000436592	0.000411439	0.000558185	0.000657977	0.00104822	0.0006456	0.000588363	0.000606592
meta_158	serine 1	0.0114502	0.0128126	0.000486053	0.0101931	0.010548	0.0191695	0.0114565	0.0112896	0.0124883	0.0118978	0.0118984	0.0158819	0.0106224	0.0124136	0.00904527	0.0150199	0.0141576	0.00655687	0.0132041	0.0105603	0.0115651	0.0121387	0.0115336	0.013436	0.0123071	0.00935117	0.00697182	0.0100093	0.00886292	0.00822376	0.0106688	0.014095	0.0129208	0.011467	0.0141211	0.014517	0.0120137	0.00890092	0.0073643	0.0124008	0.00924135	0.00916933	0.00905188	0.0113598	0.00621665	0.0100817	0.00912432	0.0105285
meta_160	cyclohexylamine	9.92453e-05	6.06045e-05	6.84284e-05	7.67695e-05	5.63867e-05	7.73176e-05	5.87599e-05	6.40172e-05	7.08088e-05	6.13987e-05	6.22693e-05	8.23255e-05	7.31653e-05	8.68472e-05	5.2833e-05	7.68733e-05	7.14497e-05	5.0537e-05	8.92491e-05	7.59311e-05	7.50255e-05	8.25905e-05	9.15542e-05	8.47999e-05	8.33287e-05	8.13082e-05	8.28264e-05	9.07989e-05	7.37242e-05	7.72501e-05	0.000139997	0.000147368	0.000143754	0.000141422	0.00014676	0.000129966	7.35389e-05	6.5518e-05	8.3155e-05	8.83871e-05	7.80025e-05	7.06115e-05	7.35103e-05	8.99926e-05	4.31677e-05	0.000101303	9.32801e-05	8.89658e-05
meta_162	unknown	1.1597e-05	1.42748e-05	2.43942e-05	1.81301e-05	2.27404e-05	1.5702e-05	1.21227e-05	1.49649e-05	1.74049e-05	1.43286e-05	1.51877e-05	1.74111e-05	1.50651e-05	1.62658e-05	1.96062e-05	1.86447e-05	2.00716e-05	2.22862e-05	1.51315e-05	1.73898e-05	2.4781e-05	1.81356e-05	2.20352e-05	1.90593e-05	1.3362e-05	1.59687e-05	1.63154e-05	1.84863e-05	2.03256e-05	1.65225e-05	1.33904e-05	1.60045e-05	1.95018e-05	1.90781e-05	3.34511e-05	1.80548e-05	1.29157e-05	1.43616e-05	1.42361e-05	1.65142e-05	1.99202e-05	1.30045e-05	1.59955e-05	1.6917e-05	3.92789e-05	1.61634e-05	1.78978e-05	1.98806e-05
meta_163	cycloleucine 1	0.00819487	0.0104921	0.000216823	0.00987006	0.00485971	0.00783772	0.00608799	0.0080561	0.00638007	0.00537028	0.00610605	0.0037735	0.0124851	0.0137093	0.00918503	0.0139861	0.0105689	0.00175796	0.0104253	0.0129158	0.0120651	0.0143883	0.0199062	0.00875976	0.0141004	0.0137066	0.0117709	0.0137742	0.01211	0.00913768	0.0136042	0.0166353	0.0149659	0.0195095	0.00842976	0.0194518	0.0139719	0.0128635	0.0112024	0.0134145	0.0112587	0.0106161	0.0150946	0.0174729	0.00250126	0.0123861	0.0148493	0.0161212
meta_164	Pipecolinic acid	5.19e-05	2.98568e-05	3.93651e-05	3.74162e-05	2.12507e-05	3.27103e-05	3.0945e-05	3.6386e-05	4.05994e-05	3.42593e-05	3.2614e-05	4.54567e-05	5.1902e-05	5.74715e-05	4.21913e-05	5.70701e-05	5.34004e-05	5.49874e-05	6.51415e-05	4.83404e-05	5.95087e-05	6.11497e-05	6.2722e-05	4.45673e-05	8.44999e-05	6.45943e-05	6.65843e-05	6.51316e-05	6.1052e-05	5.60399e-05	5.43154e-05	6.85905e-05	6.4122e-05	6.89168e-05	4.59826e-05	6.49461e-05	5.6902e-05	5.94231e-05	4.82031e-05	5.80879e-05	4.89871e-05	5.60138e-05	6.41883e-05	6.87396e-05	7.77778e-05	6.71128e-05	6.82645e-05	6.26014e-05
meta_166	Analyte 326	2.80297e-05	3.34369e-05	2.4583e-05	2.55203e-05	2.23368e-05	1.74146e-05	1.78731e-05	1.79279e-05	2.09757e-05	1.96861e-05	1.98375e-05	2.19611e-05	2.78556e-05	2.57656e-05	1.95805e-05	2.98632e-05	2.39779e-05	3.56986e-05	2.60027e-05	2.28959e-05	2.72762e-05	2.75515e-05	1.92655e-05	1.87514e-05	3.33049e-05	2.99622e-05	2.66665e-05	3.41651e-05	2.51163e-05	2.41217e-05	3.39526e-05	4.11298e-05	3.32247e-05	3.44091e-05	3.74813e-05	3.83928e-05	2.76683e-05	2.51233e-05	2.29341e-05	2.54446e-05	2.56351e-05	1.86811e-05	3.29039e-05	3.333e-05	5.24466e-05	3.17719e-05	2.79153e-05	3.2206e-05
meta_167	Tartronic acid	0.000227858	0.000260155	0.000254023	0.000207083	0.000263465	0.00018183	0.000163982	0.000184034	0.000178473	0.000157391	0.000142252	0.000219523	0.00024135	0.000252228	0.000224253	0.000214728	0.000267677	0.000262839	0.000216901	0.000233578	0.000226285	0.00024055	0.000229698	0.000228959	0.000214038	0.00024181	0.000275131	0.00026313	0.000201986	0.00026229	0.000262673	0.000253559	0.000269704	0.000262452	0.000317176	0.000251417	0.00017322	0.000177907	0.000158678	0.000158946	0.000154636	0.000179978	0.000220913	0.000251559	0.000315725	0.00024404	0.000200188	0.000231496
meta_169	L-Allothreonine 1	0.00351808	0.00282355	0.000592823	0.00292726	0.00259341	0.00348383	0.0120831	0.0126913	0.0131165	0.0121102	0.0115706	0.0172233	0.00225728	0.0031658	0.0023761	0.00380548	0.00373846	0.00154942	0.00344593	0.00258751	0.00331704	0.00307036	0.00285336	0.00349402	0.00524748	0.00462847	0.0038338	0.00519136	0.00424392	0.00452297	0.00536034	0.00659252	0.0066968	0.00588317	0.00686491	0.00638906	0.00904132	0.00724697	0.00689095	0.00823418	0.00766401	0.00758694	0.00532528	0.00639899	0.00271562	0.0069207	0.00543427	0.00613772
meta_171	Analyte 334	7.81551e-05	8.43392e-05	3.93561e-05	8.79942e-05	5.96148e-05	4.92606e-05	4.14378e-05	4.60743e-05	3.82249e-05	4.26184e-05	4.3129e-05	6.49131e-05	8.39668e-05	8.6543e-05	6.99844e-05	7.59965e-05	6.61644e-05	3.59031e-05	7.76125e-05	9.32817e-05	7.66221e-05	7.75036e-05	9.84495e-05	9.425e-05	9.24602e-05	9.76219e-05	8.98297e-05	9.71316e-05	0.000103638	8.78146e-05	8.77186e-05	9.37895e-05	9.00871e-05	0.000101691	0.000126371	9.52041e-05	8.12031e-05	7.62517e-05	7.54917e-05	6.66301e-05	8.42389e-05	7.17692e-05	9.68904e-05	0.000105216	5.07183e-05	7.55548e-05	0.000104936	0.00011696
meta_175	Glutaric Acid	0.00125869	0.00130912	0.00141324	0.000842053	0.000990845	0.00102627	6.53114e-05	6.13199e-05	7.51729e-05	6.58783e-05	6.33481e-05	0.000111318	0.00126496	0.00102867	0.00110675	0.00104775	0.00149468	0.00164624	0.00154204	0.00104109	0.00137431	0.00130549	0.00158752	0.00133706	0.00104402	0.000899557	0.000644069	0.000720454	0.000702418	0.00102538	0.000459045	0.000886636	0.00161119	0.000941649	0.00247906	0.000819941	0.000521928	0.000380549	0.000204127	0.0006203	0.000230429	0.0003493	0.000829297	0.000907124	0.00157242	0.00101136	0.000845014	0.000796688
meta_176	unknown	1.30478e-05	1.43903e-05	3.16456e-06	3.24614e-05	3.33947e-05	5.21795e-05	8.94938e-06	1.75065e-05	2.04059e-05	2.81115e-05	3.09735e-05	7.49656e-05	1.72051e-05	3.56975e-05	2.42481e-05	3.1202e-05	4.92463e-05	3.62851e-05	1.45742e-05	2.23715e-05	2.9351e-05	2.71531e-05	4.82687e-05	4.1294e-05	1.36355e-05	1.8201e-05	2.13855e-05	3.32861e-05	3.00992e-05	5.36342e-05	1.91235e-05	3.39172e-05	3.72894e-05	3.85745e-05	3.99748e-05	2.97939e-05	1.96181e-05	1.28646e-05	2.54519e-05	2.84876e-05	3.84561e-05	7.70847e-05	1.71025e-05	2.49338e-05	3.64873e-05	3.05764e-05	2.91433e-05	4.25149e-05
meta_179	Analyte 349	0.000110838	6.79008e-05	7.97492e-05	8.75911e-05	4.28266e-05	7.54853e-05	8.28107e-05	8.14402e-05	9.358e-05	9.03992e-05	7.38115e-05	0.000113608	9.61861e-05	0.000113068	6.53606e-05	0.000103381	0.000103128	1.9238e-05	0.000119867	0.000117726	0.000112838	0.000123275	0.000106221	0.000123894	0.000144014	0.0001202	0.000128066	0.000149689	0.000109278	0.00011994	0.000188498	0.000173444	0.000172938	0.000173278	0.000127473	0.000182517	0.000116141	0.000110379	0.000111575	0.000123828	0.000107737	0.000114896	0.000110227	0.000125776	0.000143806	0.000107691	0.000120155	0.000112126
meta_182	Analyte 354	2.65752e-05	2.76757e-05	3.79301e-05	2.61553e-05	3.74147e-05	2.73231e-05	4.04349e-05	4.23715e-05	5.02182e-05	4.825e-05	4.45878e-05	5.38227e-05	3.20891e-05	2.93924e-05	3.36108e-05	3.28695e-05	3.85153e-05	7.33873e-05	3.15175e-05	2.88833e-05	3.18189e-05	2.9941e-05	3.31585e-05	3.14597e-05	3.70085e-05	3.47639e-05	3.36899e-05	3.70503e-05	3.93937e-05	3.75972e-05	3.93824e-05	3.50824e-05	4.31781e-05	3.58153e-05	3.75676e-05	3.71373e-05	3.88055e-05	3.91696e-05	3.29907e-05	3.79451e-05	3.7371e-05	4.28477e-05	3.75708e-05	4.08292e-05	0.000130241	4.73348e-05	3.87531e-05	4.03662e-05
meta_183	unknown	0.000148226	0.000166322	0.000157879	0.000145267	0.000143375	0.00011715	0.000123584	0.000132958	0.000120267	0.000135432	0.000127054	0.000176198	0.000159945	0.000173297	0.000165204	0.000177264	0.000161606	0.00015786	0.000165282	0.000169174	0.000166009	0.00016586	0.00018749	0.000179067	0.000177235	0.000176813	0.000165725	0.000178835	0.000164625	0.000153186	0.000205213	0.000206458	0.000217729	0.000211508	0.000220502	0.000203657	0.000176236	0.000163397	0.000151566	0.00017003	0.000184029	0.000176181	0.000186671	0.000199673	0.000289082	0.000179641	0.000189691	0.000202649
meta_188	N-Ethylglycine 1	0.000302013	0.000330568	0.000296157	0.000285925	0.000285453	0.000237837	0.00025135	0.000260682	0.000240351	0.000263535	0.000254839	0.000351101	0.000325277	0.000347341	0.000326555	0.000359291	0.000323959	0.000295763	0.000338584	0.000343262	0.000332232	0.000347023	0.000379603	0.000366865	0.000366793	0.000374205	0.000339895	0.000371399	0.000337351	0.000313057	0.000397144	0.000407901	0.000430834	0.000417094	0.000428276	0.000402975	0.000353452	0.000326897	0.000288241	0.000336488	0.000364448	0.000361406	0.000372178	0.000393379	0.000422635	0.000361725	0.000394564	0.000395819
meta_189	beta-Alanine 2	9.9514e-05	0.000121819	0.000137209	0.000131517	0.000136175	0.000110045	0.000207801	0.000232519	0.000273657	0.000274175	0.000273921	0.000342919	0.000180151	0.000234306	0.000190881	0.000258788	0.00023976	0.000224772	0.000227555	0.000245912	0.000247819	0.000246207	0.000252972	0.000329654	0.000229659	0.000244064	0.000236164	0.000301925	0.000306079	0.000268778	0.000334182	0.000341909	0.000340915	0.000360448	0.000402805	0.000408471	0.000229556	0.000184136	0.000194384	0.000274407	0.000232274	0.000242457	0.000231128	0.000238035	0.000262982	0.00025752	0.000266386	0.000280078
meta_191	unknown	3.42496e-05	3.99711e-05	4.01351e-05	3.30309e-05	3.97901e-05	9.79794e-07	2.94428e-05	3.23314e-05	3.25419e-05	3.14899e-05	2.8326e-05	3.90732e-05	4.32382e-05	4.32861e-05	4.19179e-05	3.89327e-05	3.91496e-05	4.22196e-05	3.95408e-05	4.05362e-05	3.96602e-05	4.59771e-05	4.35215e-05	4.62076e-05	4.73027e-05	4.23143e-05	4.27003e-05	4.32907e-05	3.78132e-05	3.82545e-05	4.67691e-05	4.62149e-05	5.69004e-05	5.06001e-05	5.91069e-05	5.47027e-05	4.55923e-05	4.17576e-05	3.80539e-05	3.85716e-05	4.61946e-05	4.31519e-05	5.09952e-05	5.1174e-05	6.14486e-05	4.12175e-05	4.78366e-05	5.26579e-05
meta_192	L-Threose 1	1.06547e-05	8.96074e-06	5.95536e-06	1.33178e-05	1.28303e-05	1.25157e-05	7.55772e-06	1.78999e-06	9.04479e-06	7.45965e-06	8.86333e-06	1.66045e-05	1.67382e-05	1.32572e-05	8.53258e-06	1.0867e-05	9.54936e-06	1.60905e-05	1.36887e-05	1.06841e-06	1.05002e-05	1.22748e-05	1.18498e-05	1.79431e-05	1.00125e-05	1.30018e-05	1.25169e-05	1.47186e-05	1.51742e-05	1.07955e-05	1.3808e-05	1.44141e-05	1.44646e-05	1.13926e-05	1.76763e-05	1.7487e-05	1.04528e-05	1.05359e-05	1.14078e-05	9.40254e-06	1.24335e-05	1.38797e-05	1.42284e-05	1.72223e-05	2.31193e-05	1.11141e-05	1.46147e-05	1.5368e-05
meta_194	Glutaconic acid	7.59894e-05	7.81809e-05	9.2059e-05	5.54009e-05	0.000154401	7.96817e-05	3.42007e-05	3.23954e-05	3.93303e-05	3.50557e-05	3.91372e-05	2.90007e-05	6.18849e-05	6.31282e-05	9.13548e-05	6.68654e-05	0.000164073	5.62212e-05	6.8857e-05	4.68308e-05	9.38301e-05	5.53118e-05	4.14441e-05	5.84428e-05	5.79639e-05	5.4039e-05	5.27006e-05	6.29455e-05	5.3228e-05	7.0876e-05	6.8591e-05	6.36693e-05	0.000125531	5.6327e-05	0.000230372	7.36359e-05	4.99671e-05	4.17661e-05	4.25738e-05	5.11829e-05	4.70433e-05	3.60176e-05	5.89893e-05	6.53218e-05	8.25486e-05	7.9975e-05	5.81538e-05	5.73145e-05
meta_195	L-homoserine 1	6.98642e-05	4.44575e-05	5.51404e-05	5.63554e-05	3.41375e-05	5.46117e-05	7.38327e-05	7.39883e-05	8.25543e-05	7.63711e-05	7.22523e-05	0.000103215	8.44401e-05	8.19591e-05	6.7119e-05	8.8311e-05	8.88816e-05	3.77591e-06	9.50964e-05	7.44789e-05	8.30474e-05	9.66535e-05	0.000108429	8.12969e-05	9.78884e-05	9.11181e-05	8.36489e-05	8.60318e-05	8.16042e-05	6.9869e-05	9.67927e-05	0.000100138	0.00010629	0.000117487	0.000111401	0.00011165	0.000121599	0.000119912	9.86023e-05	0.000126719	9.78306e-05	0.00011768	0.000115701	0.000118345	0.000102673	0.000110633	0.000102282	0.000114699
meta_196	unknown	4.6483e-05	4.15375e-05	3.14821e-05	6.28485e-05	2.18948e-05	2.45891e-05	3.03476e-05	2.41098e-05	2.59526e-05	5.57677e-05	2.04161e-05	2.6648e-05	4.98241e-05	6.98363e-05	2.98818e-05	5.88417e-05	2.78826e-05	3.93965e-05	4.69574e-05	2.89222e-05	2.76747e-05	5.56589e-05	4.58661e-05	2.71401e-05	4.72543e-05	7.64572e-05	4.44551e-05	6.02313e-05	4.27012e-05	2.31539e-05	5.63499e-05	4.72889e-05	3.82061e-05	6.37155e-05	3.34124e-05	6.77324e-05	9.49276e-05	6.73048e-05	4.25119e-05	5.49114e-05	6.41766e-05	2.68947e-05	5.76228e-05	7.68002e-05	6.06627e-05	3.85753e-05	6.73353e-05	7.45527e-05
meta_197	oxalacetic acid	0.00264391	0.00195663	0.00461926	0.00137035	0.0022901	0.0018296	7.83167e-05	9.35059e-05	9.42427e-05	8.55258e-05	0.00145501	0.000183005	0.0029938	0.00202678	0.00292048	0.00184197	0.00452728	0.0059202	0.00340174	0.00255683	0.00344922	0.00320608	0.0032164	0.00224039	0.00242733	0.00212435	0.00136587	0.00145381	0.00140916	0.00250964	0.001246	0.00203617	0.00276568	0.00172725	0.00557516	0.0019834	0.000909608	0.000710557	0.000409202	0.00109821	0.000526416	0.000653506	0.00193363	0.00209786	0.00529217	0.00310649	0.00199852	0.00181565
meta_199	Analyte 378	0.000118364	9.2724e-05	0.000178319	0.00016916	0.000172954	0.000150594	0.000106061	0.000173303	0.000208585	0.000281555	0.00018434	0.00030597	0.000135449	0.000192684	0.000163912	0.000152168	0.000182441	0.000159675	0.000167994	0.000165972	0.000109767	0.00020702	0.0002292	0.000142555	0.000190504	0.00020798	0.000178523	0.000223796	0.000175865	0.000182222	0.000212754	0.000216604	0.000198606	0.000245485	0.000234489	0.000233063	0.000253251	0.000149315	0.000162754	0.000211894	0.000275873	0.000239367	0.000162111	0.000235446	0.000279643	0.000116796	0.000196474	0.00024221
meta_200	3-Aminoisobutyric acid 1	0.000264495	0.000289327	0.000258523	0.000283289	0.00028304	0.000244592	0.000246931	0.000283965	0.00027928	0.000317053	0.000311341	0.000424444	0.000295882	0.000330129	0.000315755	0.000364386	0.000334202	0.00030867	0.000299494	0.000310934	0.000319748	0.00033127	0.000384548	0.000368281	0.000325146	0.000334511	0.000313158	0.0003733	0.000344199	0.00032517	0.000366448	0.000378035	0.000405163	0.000397839	0.000434537	0.000400722	0.000323925	0.000303152	0.000299845	0.000331148	0.000390122	0.000388905	0.000334771	0.000363954	0.000385178	0.000321657	0.000376487	0.000399555
meta_201	Analyte 383	9.14049e-05	8.43353e-05	0.000106177	7.78025e-05	9.2524e-05	6.77051e-05	8.4028e-05	0.000127478	6.61396e-05	5.66812e-05	6.85071e-05	0.000116662	9.29102e-05	9.27463e-05	8.45465e-05	7.67414e-05	8.70222e-05	9.8167e-05	7.90181e-05	8.84339e-05	8.29969e-05	9.2973e-05	9.16431e-05	8.13814e-05	8.3401e-05	9.22084e-05	9.7539e-05	8.57712e-05	0.000115533	9.85143e-05	0.000102332	7.49465e-05	0.000110808	0.000106054	0.000135032	9.25934e-05	0.000102857	0.000106919	0.0001361	0.000125216	0.000120754	0.00011833	0.000137944	0.000108147	0.000139592	0.000112197	0.00015081	0.000120846
meta_203	Aminomalonic acid	3.82472e-05	4.3087e-05	4.31608e-05	4.39151e-05	3.69296e-05	4.31785e-05	0.000122264	9.86189e-05	8.62814e-05	9.01086e-05	7.73731e-05	0.00020154	5.08996e-05	4.45982e-05	4.57803e-05	3.98119e-05	4.99779e-05	6.63698e-05	4.80765e-05	4.52604e-05	5.09399e-05	6.32639e-05	7.24966e-05	5.40471e-05	6.27034e-05	6.86953e-05	5.99388e-05	7.04707e-05	6.19114e-05	5.7303e-05	6.74573e-05	8.79126e-05	8.21294e-05	9.0012e-05	9.39844e-05	8.16922e-05	0.000181941	0.000144448	0.000118506	0.000145331	0.000153929	0.000181346	0.000118684	0.0001169	0.000161309	0.000133887	0.000128591	0.000132325
meta_204	Citramalic acid	1.8329e-05	1.95239e-05	1.94804e-05	2.13816e-05	2.24572e-05	1.35523e-05	1.15568e-05	1.43614e-05	1.16302e-05	1.36446e-05	9.94311e-06	1.98857e-05	1.67982e-05	1.54323e-05	1.67675e-05	1.36623e-05	1.82786e-05	1.66716e-05	1.65914e-05	1.65196e-05	1.84386e-05	1.24279e-05	1.46289e-05	1.32073e-05	1.1913e-05	1.3531e-05	1.34257e-05	1.36276e-05	1.24093e-05	1.23703e-05	1.46834e-05	1.33754e-05	1.70195e-05	1.66192e-05	2.08881e-05	1.38064e-05	1.41036e-05	1.81702e-05	1.32382e-05	1.58837e-05	1.4229e-05	1.82116e-05	2.13607e-05	1.9244e-05	3.10517e-05	1.884e-05	1.65972e-05	1.50646e-05
meta_206	unknown	0.000682141	0.000652467	0.000528773	0.000540681	0.000607912	0.000640921	0.000477922	0.000611203	0.00037759	0.000405356	0.000369493	0.000595326	0.000759371	0.000709021	0.000733225	0.000648616	0.000857454	0.00069047	0.000695339	0.000713835	0.00074457	0.000758956	0.000731059	0.000658612	0.000654451	0.000676038	0.000665556	0.000600074	0.000702896	0.000686162	0.000689724	0.000675935	0.000870608	0.000792505	0.000896882	0.000723256	0.000636877	0.000621234	0.00074216	0.000787259	0.000670785	0.000665372	0.000888489	0.000816888	0.000907764	0.000849413	0.000914517	0.000862017
meta_207	unknown	9.89877e-05	8.60738e-05	7.39878e-05	6.97158e-05	6.30474e-05	8.49465e-05	7.14966e-05	5.90683e-05	6.59708e-05	5.83819e-05	6.32331e-05	8.95951e-05	7.03298e-05	9.66007e-05	6.67709e-05	0.00010493	9.43707e-05	7.35217e-05	0.000109393	9.35726e-05	0.000103448	9.83458e-05	0.000108201	0.000111508	0.000109906	0.000101801	7.06105e-05	0.000104932	9.00138e-05	7.77941e-05	0.000108009	0.000138939	0.000114009	0.000117632	0.00011865	0.00013201	9.83098e-05	8.89543e-05	6.91053e-05	9.66654e-05	8.03655e-05	8.24907e-05	0.000105043	0.000108516	7.96008e-05	0.000110371	0.000110738	0.000105087
meta_210	L-Malic acid	0.0440527	0.0491079	0.0577488	0.0465248	0.0440526	0.0599136	0.00164786	0.00160726	0.00141193	0.00146587	0.00119726	0.00281725	0.0279494	0.0371173	0.0301535	0.0363368	0.0343618	0.0403136	0.0271233	0.0210268	0.0231988	0.0299673	0.0238099	0.0272677	0.0128929	0.0182388	0.0146917	0.0137963	0.0167359	0.0153888	0.0180207	0.0244853	0.010649	0.0164053	0.0194417	0.0174231	0.0086139	0.00525884	0.00273262	0.00488613	0.00332099	0.00588337	0.00912793	0.0087623	0.0134245	0.0156964	0.00765043	0.011632
meta_211	unknown	1.65687e-05	2.27357e-05	2.38005e-05	2.73227e-05	3.21922e-05	2.82014e-05	1.79554e-05	2.26246e-05	2.5349e-05	3.04677e-05	3.54876e-05	4.5633e-05	2.14331e-05	2.69525e-05	2.69416e-05	3.17332e-05	3.70424e-05	2.75781e-05	1.66505e-05	2.18981e-05	2.15527e-05	2.83793e-05	3.29745e-05	4.04632e-05	2.09494e-05	2.11318e-05	2.81498e-05	3.61723e-05	3.53994e-05	3.32055e-05	2.9596e-05	3.00214e-05	4.01009e-05	3.54031e-05	4.25835e-05	3.94226e-05	2.20315e-05	2.28545e-05	2.48427e-05	2.96518e-05	3.60401e-05	4.09596e-05	2.31914e-05	2.1309e-05	4.64896e-05	2.79788e-05	3.18297e-05	3.46286e-05
meta_212	nicotinamide	9.76549e-05	9.79709e-05	0.00011641	8.30292e-05	0.000104488	7.8163e-05	5.7972e-05	5.55143e-05	5.71508e-05	5.50563e-05	4.96657e-05	7.74329e-05	9.64977e-05	9.95713e-05	9.75054e-05	7.36966e-05	8.99856e-05	0.000114109	9.26785e-05	9.66832e-05	9.7791e-05	9.52227e-05	0.000103689	9.77382e-05	9.85647e-05	9.12335e-05	8.26705e-05	7.95093e-05	9.423e-05	8.36931e-05	0.000110329	9.88249e-05	0.000111202	0.000106107	0.000136037	0.00010625	6.85312e-05	6.83935e-05	7.0213e-05	7.40698e-05	7.76045e-05	7.19745e-05	9.07533e-05	9.06724e-05	0.000123771	8.43825e-05	0.000102106	8.87426e-05
meta_213	Threitol	5.53568e-05	8.35994e-05	5.91358e-05	3.4244e-05	4.4149e-05	6.82079e-05	9.32464e-05	0.000112052	0.000132957	0.000141388	0.000109607	0.000138642	4.86767e-05	6.59149e-05	5.98031e-05	5.40091e-05	5.29907e-05	7.27764e-05	4.52656e-05	3.97124e-05	5.30482e-05	5.88751e-05	3.68339e-05	4.56967e-05	6.37901e-05	6.88167e-05	7.67186e-05	6.00939e-05	6.71507e-05	0.000114	6.13507e-05	0.00607218	9.26337e-05	8.04621e-05	0.000107517	7.33465e-05	0.000144998	0.000121992	0.000153749	0.000138246	0.000136365	0.000108878	0.00012898	0.000126834	0.000255344	0.000137206	0.0001363	0.000117975
meta_217	4-Acetamidobutyric acid 2	3.95906e-05	5.19822e-05	5.08008e-05	6.83161e-05	7.27577e-05	6.46705e-05	4.67771e-05	6.51553e-05	7.44635e-05	9.11994e-05	9.7429e-05	0.000128365	5.97026e-05	8.23337e-05	7.68975e-05	0.00010089	8.42769e-05	6.6509e-05	5.53091e-05	7.94903e-05	7.00642e-05	9.2898e-05	0.000121012	0.000125353	8.51253e-05	8.85977e-05	0.000102829	0.000135012	0.000121709	9.24299e-05	0.000106224	9.95345e-05	9.02481e-05	9.77092e-05	9.79245e-05	0.000117286	6.02293e-05	5.04699e-05	6.19519e-05	8.99106e-05	0.000105902	0.000106278	6.85235e-05	7.92735e-05	0.000130588	6.89213e-05	0.000104064	9.5204e-05
meta_220	unknown	0.00471521	0.00455073	0.000176733	0.00452173	0.00262616	0.00324193	0.000282736	0.000284841	0.000402303	0.000367331	0.000300312	0.000481042	0.0064318	0.00465924	0.00406621	0.0051955	0.00513317	0.00173382	0.00442228	0.00549201	0.00468891	0.00493193	0.00426379	0.00397908	0.00774046	0.00605455	0.00795953	0.00642868	0.00645784	0.00672332	0.00556185	0.00489673	0.00804512	0.00686957	0.00623791	0.0070264	0.00599199	0.00714347	0.0044855	0.00627036	0.00608451	0.00721683	0.00610491	0.00734843	0.00406326	0.0062672	0.00608369	0.00764789
meta_223	aspartic acid 1	0.00033854	0.000386057	0.000236927	0.000375627	0.00019784	0.00039979	0.000289107	0.000315211	0.00036952	0.000347507	0.000347681	0.000410807	0.000433268	0.000504412	0.000338586	0.000444696	0.000342714	0.00017929	0.000278695	0.000268529	0.000187647	0.000279986	0.000194984	0.000260332	0.000124919	0.00014642	7.98486e-05	9.94216e-05	0.000121712	9.64824e-05	0.000158828	0.000185172	9.59308e-05	0.000131488	0.000119232	0.000158301	0.000171269	0.000121728	0.000133241	0.000158853	0.000140911	0.000121634	0.00010415	0.000122121	4.55245e-05	0.000118421	0.000109979	0.000108974
meta_224	trans-4-hydroxy-L-proline 2	2.1433e-05	1.9651e-05	2.16935e-05	1.95547e-05	1.98395e-05	1.90797e-05	1.9482e-05	2.21501e-05	1.78208e-05	1.8211e-05	1.80226e-05	2.19839e-05	2.15378e-05	1.87287e-05	1.67798e-05	2.02115e-05	2.85988e-05	1.56212e-05	2.31063e-05	1.74901e-05	2.10397e-05	2.09599e-05	2.15119e-05	1.81477e-05	2.40052e-05	2.03347e-05	1.75835e-05	1.95455e-05	1.86792e-05	1.93639e-05	2.04882e-05	2.00736e-05	2.49755e-05	2.46359e-05	2.72888e-05	2.83517e-05	2.37934e-05	2.2575e-05	2.35447e-05	2.1711e-05	1.98706e-05	2.531e-05	2.18839e-05	1.85821e-05	3.69278e-05	2.06159e-05	2.50636e-05	2.21845e-05
meta_225	oxoproline	0.180198	0.172891	0.155756	0.16331	0.161	0.202565	0.263835	0.259312	0.265619	0.280817	0.282705	0.103358	0.186003	0.177661	0.160876	0.188671	0.190148	0.189735	0.184466	0.178431	0.186985	0.175585	0.186367	0.193858	0.166946	0.158786	0.148011	0.152062	0.147845	0.153721	0.161245	0.164985	0.21514	0.174961	0.226826	0.171074	0.199775	0.219797	0.208659	0.218493	0.203255	0.23331	0.152585	0.149455	0.177127	0.151607	0.146243	0.152645
meta_227	4-aminobutyric acid 1	0.00228042	0.00242601	0.00227603	0.00184389	0.00186905	0.00432658	0.0410868	0.0392417	0.0415702	0.0410986	0.0417989	0.0583981	0.00633666	0.00398894	0.00465974	0.00393994	0.00401171	0.00465013	0.00608798	0.00554316	0.00729401	0.00684139	0.0077667	0.00641586	0.0281939	0.027881	0.0369088	0.0351677	0.0298372	0.0314598	0.0388689	0.0368985	0.0429458	0.0480341	0.0419411	0.0419589	0.0464877	0.0410774	0.0437213	0.0457195	0.0445455	0.045149	0.0459242	0.0471552	0.0426637	0.0434299	0.0463114	0.0447381
meta_228	L-glutamic acid	0.00181919	0.00276479	0.00306527	0.00218647	0.00270305	0.00216086	0.00154631	0.00150516	0.00162377	0.00159735	0.00166496	0.00209111	0.00254353	0.00275286	0.00257817	0.00277283	0.00303816	0.00317936	0.00260978	0.00232171	0.00238197	0.002262	0.00197901	0.00226783	0.00291463	0.00292453	0.00262122	0.00288334	0.00269208	0.00292711	0.00292862	0.00302313	0.00356211	0.00314578	0.0038108	0.00310587	0.00224625	0.00215796	0.00190892	0.00216143	0.00214056	0.00227576	0.00290879	0.00279156	0.00389051	0.0030461	0.00261428	0.00268435
meta_230	nornicotine	0.000155402	0.000117681	0.000138302	0.000148617	0.000138985	0.000162137	9.78e-05	9.35497e-05	9.91451e-05	0.000105863	7.5437e-05	0.00013217	0.0001319	0.00016197	0.000144647	0.000127279	0.00014522	0.000145179	0.000177229	0.000133694	0.000136117	0.000134247	0.000114744	0.000140436	0.000142723	0.000135601	0.000147882	0.000149555	0.000120582	0.000177152	0.000219183	0.000196671	0.000263322	0.000182867	0.000289948	0.000207318	0.00013417	0.000134459	0.0001376	0.00013903	0.000126451	0.000138066	0.000130744	0.000122395	0.000216989	0.000185709	0.000129373	0.000120127
meta_232	unknown	1.98571e-05	1.40269e-05	4.75166e-06	1.4773e-05	1.1254e-05	3.12153e-05	2.64804e-05	2.93414e-05	2.67614e-05	2.83153e-05	3.00356e-05	3.24583e-05	1.83359e-05	2.24475e-05	1.75951e-05	3.08528e-05	3.32611e-05	1.41192e-05	3.55042e-05	2.82564e-05	3.50456e-05	2.47584e-05	2.35119e-05	2.50592e-05	3.30896e-05	2.57098e-05	1.96716e-05	2.18536e-05	1.53243e-05	2.13537e-05	2.98927e-05	3.72523e-05	4.45028e-05	3.30147e-05	4.6184e-05	3.49955e-05	2.81347e-05	1.92613e-05	2.13737e-05	2.77178e-05	2.08564e-05	1.97006e-05	2.79639e-05	3.39359e-05	3.45891e-05	3.78426e-05	2.43899e-05	2.79032e-05
meta_233	pyrogallol	1.87629e-05	1.72381e-05	1.77063e-05	1.74506e-05	1.97366e-05	1.32334e-05	1.87375e-05	1.04097e-05	1.51841e-05	1.64356e-05	1.61861e-05	1.77587e-05	1.16497e-05	1.90526e-05	1.55756e-05	1.59124e-05	2.19802e-05	1.1083e-05	2.27841e-05	1.60294e-05	1.8658e-05	1.71088e-05	1.37114e-05	1.36709e-05	3.31333e-05	2.83357e-05	2.43498e-05	2.9459e-05	2.67435e-05	2.61781e-05	1.6365e-05	3.21128e-05	2.24795e-05	2.48792e-05	2.87929e-05	2.24773e-05	2.06597e-05	2.25044e-05	1.29755e-05	2.66544e-05	1.24958e-05	2.1416e-05	2.43166e-05	2.241e-05	2.53591e-05	2.70003e-05	2.61483e-05	2.46658e-05
meta_234	unknown	5.03249e-05	4.7907e-05	6.13289e-05	3.5985e-05	4.27048e-05	3.36594e-05	2.60531e-05	2.33891e-05	2.52193e-05	2.36422e-05	1.90386e-05	3.2208e-05	4.50089e-05	3.94451e-05	4.18459e-05	2.63836e-05	3.93669e-05	5.92389e-05	4.33184e-05	4.51328e-05	4.5811e-05	4.5617e-05	5.14951e-05	4.87796e-05	5.22607e-05	4.44465e-05	3.85632e-05	3.65701e-05	4.64001e-05	3.62182e-05	5.47402e-05	4.80908e-05	5.73e-05	4.96207e-05	7.44896e-05	5.00976e-05	2.17315e-05	2.79488e-05	2.94507e-05	3.24224e-05	3.01437e-05	2.77062e-05	4.88065e-05	4.45804e-05	4.00798e-05	3.64664e-05	4.72062e-05	3.88036e-05
meta_235	4-Hydroxyquinazoline	0.000158953	0.000205278	0.000234793	0.000182093	0.000184404	0.000114089	0.000130444	0.000121858	0.000119196	0.000120389	9.89798e-05	0.00018084	0.000288263	0.000211454	0.000216134	0.000189323	0.000237717	0.000265041	0.000186645	0.000225704	0.000199799	0.000213766	0.000211943	0.000175565	0.000213485	0.000242537	0.00026514	0.000214751	0.000207204	0.000215135	0.00023391	0.000217459	0.000310067	0.000276349	0.000318096	0.000271454	0.000200324	0.000204092	0.000184684	0.000183488	0.00020923	0.000213156	0.00022495	0.000228566	0.0003408	0.000246878	0.000224589	0.00024168
meta_236	unknown	0.000160752	9.1952e-05	0.000132474	0.000141524	8.9335e-05	0.000136137	0.000100159	0.000109339	0.000126981	0.000126013	0.000111743	0.000157655	0.000188921	0.000200923	0.000143387	0.000193012	0.000180143	0.000143454	0.000216782	0.000185982	0.000186068	0.000229896	0.000245036	0.000202506	0.000225159	0.000198513	0.000195088	0.000200349	0.000183814	0.000171498	0.000196767	0.000228879	0.000207286	0.00023582	0.000199973	0.000228963	0.000178384	0.000163967	0.000147862	0.000190105	0.000157784	0.000169796	0.000213194	0.000217568	8.28526e-05	0.00021305	0.000205979	0.000208637
meta_237	unknown	5.88217e-05	4.6223e-05	5.98527e-05	4.40134e-05	7.7511e-05	4.95768e-05	2.10751e-05	2.02944e-05	2.37876e-05	2.66725e-05	1.69505e-05	3.3742e-05	6.139e-05	5.98601e-05	5.64248e-05	5.18564e-05	5.99136e-05	6.64316e-05	5.89402e-05	5.67161e-05	4.62254e-05	6.44441e-05	6.99702e-05	5.3658e-05	6.40191e-05	4.98963e-05	4.83229e-05	5.22293e-05	5.23494e-05	5.59463e-05	4.99221e-05	5.32326e-05	6.51709e-05	5.96946e-05	8.6898e-05	5.92403e-05	4.0807e-05	3.49317e-05	3.73674e-05	3.9133e-05	4.26815e-05	4.33295e-05	5.16328e-05	4.05694e-05	0.000109016	6.0326e-05	5.54585e-05	5.27614e-05
meta_241	Threonic acid	0.000315022	0.000273345	0.000246792	0.00024976	0.000220491	0.000483702	0.000205009	0.000219796	0.000229364	0.000225246	0.000197559	0.000288965	0.000353947	0.000376598	0.000320567	0.000641312	0.000487887	0.000374291	0.000529395	0.000438623	0.000460134	0.000456954	0.000332751	0.000535599	0.000394841	0.000403422	0.000287259	0.000338537	0.000433109	0.000285981	0.000334186	0.000430028	0.000330096	0.000267721	0.000358274	0.000355953	0.000266	0.000232456	0.000173933	0.000250144	0.000208426	0.000250421	0.000212944	0.000278182	0.000398562	0.000315194	0.000209342	0.000353355
meta_242	unknown	0.000308947	0.000332758	0.000599895	0.000358972	0.000512449	0.000317646	0.000256154	0.000340958	0.000326316	0.000319828	0.000267483	0.000352717	0.000543368	0.00037453	0.000536133	0.000322339	0.000498024	0.000799342	0.000320788	0.000366502	0.000450655	0.000409472	0.000322471	0.00030705	0.000367251	0.000461054	0.000579802	0.000429615	0.000467944	0.000522929	0.000479289	0.000433998	0.000738326	0.000487371	0.000866189	0.000433403	0.000397637	0.000423632	0.00044788	0.000452287	0.000426623	0.000424278	0.000411772	0.000490074	0.00100555	0.000594182	0.000463781	0.000454685
meta_243	unknown	1.93058e-05	1.09712e-05	2.52603e-05	1.32074e-05	1.83494e-05	1.57114e-05	6.11016e-05	6.52778e-05	7.06144e-05	6.88747e-05	7.75491e-05	8.34157e-05	1.58394e-05	2.07306e-05	1.26543e-05	2.28611e-05	1.66804e-05	3.56347e-05	1.71918e-05	1.20877e-05	1.43362e-05	2.32569e-05	2.41721e-05	1.41947e-05	2.80173e-05	2.17156e-05	2.19104e-05	2.92162e-05	2.40427e-05	1.96344e-05	3.33942e-05	4.51448e-05	3.12171e-05	3.57449e-05	3.12281e-05	3.71414e-05	7.74166e-05	5.67304e-05	6.22434e-05	8.89927e-05	6.53487e-05	5.19102e-05	3.3371e-05	4.02701e-05	7.8935e-05	4.75106e-05	4.11893e-05	3.50503e-05
meta_244	glycocyamine 1	9.55209e-06	2.00927e-05	8.38615e-06	1.54242e-05	3.00472e-05	3.26863e-05	3.02463e-06	7.88498e-06	1.0924e-05	2.92518e-05	1.19313e-05	3.6095e-05	9.40453e-06	2.29342e-05	1.62585e-05	1.14266e-05	3.02409e-05	3.61902e-05	1.07888e-05	1.51279e-05	1.39738e-05	1.0708e-05	2.12586e-05	1.62961e-05	9.73375e-06	8.75231e-06	7.88354e-06	1.23744e-05	1.28387e-05	3.50434e-05	6.24036e-06	1.02652e-05	2.07861e-05	1.53758e-05	2.45491e-05	1.44087e-05	1.83162e-05	1.0828e-05	1.12951e-05	1.35009e-05	2.62927e-05	4.86373e-05	1.1385e-05	9.81552e-06	3.22813e-05	1.54191e-05	1.5286e-05	1.58333e-05
meta_247	alpha-ketoglutaric acid	0.00314468	0.00121966	2.97934e-07	0.00281228	0.00165401	0.0025688	0.00340799	0.00324518	0.00372291	0.00373538	0.00309992	0.00491717	0.00334321	0.00399345	0.00254092	0.00426987	0.00302277	0.00201158	0.00435979	0.0040545	0.00357161	0.00419377	0.00388052	0.00430088	0.00512589	0.00397467	0.00439068	0.00488468	0.0035331	0.00403938	0.00562881	0.00506256	0.00529546	0.00537164	0.00412257	0.0055526	0.00347313	0.00399773	0.00379666	0.00385496	0.00320001	0.00438919	0.00383118	0.00432166	0.00255985	0.00385277	0.00405635	0.00391096
meta_248	Analyte 467	4.86991e-05	3.25618e-05	4.92617e-05	3.97506e-05	4.5315e-05	5.14341e-05	3.20644e-05	2.96534e-05	3.8885e-05	3.42559e-05	3.27648e-05	4.2891e-05	4.55761e-05	3.46058e-05	5.94479e-05	3.82465e-05	4.69808e-05	6.76113e-05	4.46309e-05	3.12695e-05	4.18273e-05	3.79349e-05	3.16571e-05	4.63135e-05	4.02908e-05	3.90692e-05	4.77784e-05	4.50256e-05	4.20959e-05	5.0221e-05	4.74281e-05	3.59336e-05	5.88247e-05	4.22863e-05	5.45112e-05	3.33896e-05	2.94323e-05	3.62209e-05	4.08757e-05	3.58954e-05	2.68876e-05	0.00015408	3.46503e-05	3.68593e-05	9.13006e-05	4.49145e-05	3.4871e-05	2.68139e-05
meta_250	Analyte 473	0.00136683	0.00212061	0.0021391	0.00214841	0.00307741	0.00184106	0.000772919	0.000676746	0.00088783	0.000902284	0.00127779	0.00274531	0.00188835	0.00242849	0.0020171	0.0018256	0.0036283	0.00393167	0.00175296	0.001456	0.00181181	0.00187586	0.00235809	0.00459171	0.00126623	0.00157279	0.001678	0.00248116	0.00213485	0.00266683	0.00126417	0.00142518	0.00206231	0.00150308	0.00410837	0.00204221	0.00123077	0.000968258	0.000911898	0.00137571	0.00158949	0.00265382	0.00125942	0.00130557	0.00410041	0.00166309	0.00154713	0.00142005
meta_252	Tropic Acid	0.000343566	0.000254607	0.000241809	0.000325827	0.000257511	0.000360142	0.00054099	0.000465202	0.000406369	0.000405759	0.000452247	0.000724793	0.000421704	0.000465938	0.000323801	0.000521655	0.00040412	0.000439219	0.000474285	0.000468817	0.00045002	0.000470285	0.000454633	0.000457856	0.000523534	0.00048725	0.000461604	0.000527158	0.000366798	0.000515746	0.000450226	0.000466934	0.000527272	0.000482194	0.000446732	0.000493588	0.000406111	0.000432159	0.000426607	0.000429673	0.000392391	0.000486193	0.00047305	0.000509466	0.000563892	0.00049304	0.000451375	0.000443725
meta_253	Digitoxose 1	8.60239e-05	0.000104828	0.00011228	8.20904e-05	9.60662e-05	9.54522e-05	4.03846e-05	4.39552e-05	4.15638e-05	3.63894e-05	4.12304e-05	5.58026e-05	0.000115772	0.000127014	0.00011782	0.00013225	0.000152655	0.000135487	0.000133897	0.000127814	0.000124907	0.000129774	0.000129325	0.000137083	0.000135124	0.000133686	0.000120594	0.000119721	0.0001288	0.000116848	0.000138122	0.000135715	0.000129423	0.000131749	0.00015246	0.000143017	6.50067e-05	6.73708e-05	5.53806e-05	5.57941e-05	5.02121e-05	7.6429e-05	9.03453e-05	9.19381e-05	0.000128753	0.000120411	8.9301e-05	8.93399e-05
meta_254	Analyte 484	5.64585e-05	6.0592e-05	5.19951e-05	4.89508e-05	4.03621e-05	5.1075e-05	5.1652e-05	4.98317e-05	5.32726e-05	5.79912e-05	4.98575e-05	7.0583e-05	5.54338e-05	7.55719e-05	6.16165e-05	7.44687e-05	7.06892e-05	3.85246e-05	5.99819e-05	6.216e-05	5.19586e-05	6.81179e-05	7.79791e-05	7.45598e-05	7.13255e-05	6.52836e-05	5.61549e-05	6.12717e-05	6.36458e-05	5.27694e-05	7.26685e-05	7.3683e-05	5.89828e-05	7.53846e-05	6.29448e-05	8.16284e-05	6.92569e-05	6.1269e-05	5.4977e-05	6.29663e-05	5.83426e-05	7.47824e-05	7.00428e-05	7.06027e-05	4.42197e-05	7.71255e-05	7.50272e-05	7.37844e-05
meta_255	Analyte 490	0.000146326	5.00354e-05	0.000115369	9.4017e-05	0.000103138	0.000108185	5.68934e-05	6.49995e-05	6.84033e-05	6.72318e-05	6.2955e-05	7.39077e-05	0.000132195	0.000159859	0.000114978	0.000135998	0.000202551	0.000155438	0.000148576	0.00011849	0.000144986	0.000154208	0.000117966	0.000144936	0.000172115	0.000138776	0.000145334	0.00015408	0.000134949	0.000106617	0.000167558	0.000174377	0.000109707	0.000158031	0.000128754	0.00015553	9.60054e-05	6.41201e-05	7.23653e-05	8.2729e-05	8.6126e-05	8.32064e-05	7.97268e-05	0.000124185	0.000211594	0.000140285	0.000116617	0.000111907
meta_256	Analyte 491	3.0154e-05	2.68626e-05	2.28442e-05	2.39307e-05	2.32537e-05	2.82845e-05	3.62839e-05	3.24969e-05	2.90217e-05	3.03801e-05	3.10297e-05	4.65503e-05	3.17121e-05	3.33434e-05	2.64129e-05	3.95797e-05	3.2327e-05	2.30095e-05	3.58708e-05	3.15838e-05	3.50279e-05	3.35154e-05	3.5672e-05	3.14112e-05	3.56667e-05	3.31966e-05	3.02995e-05	3.92085e-05	2.6278e-05	3.35539e-05	4.38695e-05	4.1733e-05	4.32305e-05	7.40155e-12	4.78765e-05	4.29188e-05	3.80377e-05	4.17263e-05	3.8078e-05	3.23546e-05	3.74677e-05	4.38837e-05	3.60575e-05	3.25482e-05	4.57605e-05	3.63059e-05	3.40433e-05	2.90711e-05
meta_257	unknown	2.32542e-05	3.0891e-05	4.90885e-05	3.28994e-05	4.6637e-05	3.59995e-05	3.45036e-05	2.99152e-05	3.52325e-05	3.42791e-05	4.04516e-05	5.20644e-05	3.57944e-05	2.81509e-05	3.70485e-05	2.67702e-05	3.86553e-05	6.86727e-05	2.31113e-05	2.80581e-05	3.66831e-05	2.54215e-05	2.46203e-05	3.70015e-05	2.15611e-05	2.18779e-05	3.01077e-05	2.63052e-05	2.62113e-05	4.10343e-05	2.92666e-05	2.67949e-05	3.47498e-05	2.69913e-05	4.75575e-05	2.21886e-05	2.6336e-05	3.79892e-05	4.63485e-05	3.44712e-05	3.34146e-05	4.73343e-05	2.88967e-05	3.6741e-05	7.22143e-05	4.62525e-05	3.18681e-05	3.2113e-05
meta_258	Analyte 495	4.97072e-05	8.49953e-05	0.000156841	6.05795e-05	0.000136572	9.13934e-05	6.64483e-05	6.53903e-05	7.88638e-05	7.49547e-05	6.77289e-05	9.63295e-05	9.16984e-05	9.44595e-05	0.000109274	9.48133e-05	0.000115278	0.000150231	9.58446e-05	8.67261e-05	0.000104692	9.1056e-05	8.33786e-05	6.98558e-05	9.71895e-05	9.63189e-05	9.6002e-05	0.000113953	0.000110385	9.79122e-05	6.54228e-05	9.30492e-05	6.35486e-05	8.13743e-05	0.000106504	9.89085e-05	8.75447e-05	9.07851e-05	9.8657e-05	8.05422e-05	8.39144e-05	0.000105207	8.90451e-05	0.000102098	0.000111417	7.8401e-05	8.68611e-05	8.75666e-05
meta_259	D-alanyl-D-alanine 2	4.08781e-05	4.14885e-05	3.38951e-05	3.74029e-05	1.84455e-05	3.13217e-05	3.77872e-05	3.42021e-05	3.4401e-05	3.63307e-05	3.87858e-05	3.54096e-05	5.46542e-05	5.77602e-05	3.58705e-05	5.13887e-05	3.48367e-05	3.2244e-05	4.05589e-05	5.06776e-05	3.94724e-05	5.20855e-05	5.52887e-05	4.36314e-05	4.63568e-05	4.44559e-05	4.40313e-05	4.34407e-05	4.3971e-05	3.67525e-05	5.0438e-05	5.62752e-05	4.34234e-05	6.19174e-05	3.41334e-05	6.34405e-05	5.06336e-05	4.75673e-05	4.49458e-05	4.61568e-05	4.4041e-05	4.41277e-05	5.57932e-05	5.92193e-05	3.07125e-05	5.50182e-05	5.49955e-05	5.74837e-05
meta_260	ornithine	0.000248927	0.000295262	0.000140247	0.000224848	0.000241897	7.8795e-05	0.000120167	0.000213707	0.000162779	0.000101578	0.000193453	0.000143583	0.000209275	0.000237599	0.00015084	0.000241477	0.00014019	0.00016375	0.000196088	0.000194233	0.000121183	0.000304274	0.000253052	0.000154815	0.000252499	0.000224965	0.000200958	0.000234241	0.000220844	0.000141362	0.000173409	0.000263077	9.20434e-05	0.000270106	0.000189313	0.000241293	0.000129652	9.05899e-05	0.000160003	0.000131888	0.000119876	9.97218e-05	0.000141928	0.000233102	0.000287185	0.000100467	0.000171799	0.000155359
meta_262	glutamic acid	0.00223452	0.00204844	0.00201422	0.00230522	0.00158421	0.00254059	0.00616907	0.00619558	0.00620687	0.00659387	0.00595357	0.00806864	0.00318274	0.00281987	0.00243535	0.00271294	0.00285842	0.00144454	0.00246409	0.0026572	0.00244554	0.00279058	0.00258713	0.0024255	0.0024861	0.00239223	0.00227353	0.00215632	0.00213098	0.00208637	0.00224494	0.0019763	0.00229169	0.00216479	0.00203181	0.00244754	0.00231845	0.0031425	0.00251493	0.00258873	0.00274429	0.00331514	0.00222869	0.0022713	0.00140059	0.002248	0.00217781	0.00229988
meta_264	tartaric acid	5.11183e-05	5.22051e-05	8.64404e-05	5.09099e-05	8.45726e-05	4.9466e-05	9.7375e-05	0.000117349	0.00012533	0.000134178	0.000108099	0.000141983	7.12212e-05	5.40332e-05	7.25932e-05	4.717e-05	8.41108e-05	0.000116943	5.03603e-05	5.88049e-05	7.33345e-05	5.85634e-05	4.14772e-05	4.85239e-05	5.74986e-05	6.60912e-05	8.11225e-05	6.06358e-05	6.63666e-05	8.53859e-05	6.08981e-05	6.17117e-05	0.000101384	7.52127e-05	0.000120104	6.40699e-05	5.18535e-05	5.85966e-05	6.42138e-05	6.37519e-05	5.71086e-05	7.07372e-05	5.934e-05	7.10384e-05	0.000131142	8.49219e-05	6.87283e-05	6.76917e-05
meta_268	trans,trans-Muconic acid	6.32106e-05	4.74019e-05	3.6934e-05	7.05353e-05	7.26864e-05	0.000139122	0.000220644	0.000226807	0.000219134	0.000244716	0.000240094	0.000306462	5.21119e-05	0.000114759	5.63165e-05	0.000137741	0.000113917	7.73194e-05	7.05274e-05	6.38e-05	5.81831e-05	0.00016238	7.60624e-05	7.58785e-05	0.000171706	0.000137715	9.52784e-05	0.000197084	8.60073e-05	0.000103099	0.000208053	0.00040162	0.000132624	0.000174829	0.00014185	0.000197062	0.000247044	0.000153942	0.000192639	0.00017993	0.00018702	0.000173887	8.9541e-05	0.00012159	0.000104315	0.000316113	0.000172797	0.000106102
meta_269	2,4-diaminobutyric acid 5	0.000198374	0.000331973	5.35613e-05	0.000393024	0.000363779	0.000352641	0.000172933	0.000168639	0.000178853	0.000227767	0.000242936	0.000725769	0.00035352	0.000499956	0.000384294	0.000444509	0.000716889	0.000568184	0.000331573	0.000315145	0.000378772	0.00049327	0.000832797	0.00104067	0.00026761	0.000369898	0.000356328	0.000541821	0.000481061	0.000559786	0.000301633	0.000333099	0.000383584	0.000380028	0.000513861	0.000479861	0.000272257	0.000225283	0.000209207	0.000338578	0.000389259	0.000747995	0.000289549	0.000289886	0.000527882	0.000357814	0.000386199	0.000360534
meta_272	Analyte 520	2.252e-05	2.30677e-05	2.08316e-05	1.8213e-05	1.32955e-05	1.99447e-05	1.66613e-05	2.21716e-05	2.12113e-05	2.3072e-05	1.91716e-05	2.08232e-05	2.27229e-05	3.35404e-05	1.79833e-05	2.70951e-05	2.27933e-05	2.03319e-05	2.71923e-05	2.71704e-05	2.13908e-05	2.60286e-05	2.79052e-05	3.11956e-05	3.17063e-05	2.82213e-05	2.59011e-05	3.27225e-05	2.43999e-05	2.69272e-05	2.69717e-05	2.64186e-05	2.89326e-05	3.39954e-05	2.8495e-05	3.45e-05	2.39489e-05	2.31283e-05	2.17972e-05	2.3776e-05	2.11367e-05	2.28594e-05	3.06905e-05	2.84197e-05	2.41178e-05	2.89193e-05	2.86721e-05	2.72556e-05
meta_273	allose 1	4.73844e-05	4.3627e-05	0.000106975	7.01049e-05	0.00011515	8.35575e-05	4.91829e-05	5.03249e-05	6.90711e-05	8.63115e-05	4.34967e-05	6.78256e-05	5.34025e-05	4.98284e-05	6.62754e-05	5.11283e-05	6.84277e-05	0.000124601	6.43967e-05	5.1045e-05	6.86523e-05	6.04603e-05	4.35774e-05	5.10232e-05	3.17355e-05	4.59471e-05	4.7603e-05	5.20903e-05	4.0274e-05	7.293e-05	5.43141e-05	5.46172e-05	5.37945e-05	3.71951e-05	9.75212e-05	5.16321e-05	4.27993e-05	5.5989e-05	5.29833e-05	4.90839e-05	5.54183e-05	5.57523e-05	4.0571e-05	6.09198e-05	0.000107502	6.4823e-05	4.19631e-05	3.78928e-05
meta_274	Lyxose 1	0.0001274	0.000125589	0.000214863	0.000147776	0.000179997	0.000126406	0.000559417	0.000648943	0.000516039	0.000521477	0.000636482	0.000807909	0.000176385	0.00014655	0.000173749	0.000128285	0.000167961	0.000211239	0.000135743	0.00014788	0.000150406	0.000171419	0.000165541	0.00013162	0.000377463	0.000383689	0.000484509	0.000429667	0.000493662	0.000442686	0.000421727	0.000374803	0.000437027	0.000404254	0.000475767	0.000357568	0.000461795	0.000405397	0.000471386	0.000512711	0.000446467	0.00046277	0.00046614	0.00046718	0.000568131	0.000553981	0.000569752	0.000492112
meta_275	2-ketoadipate 1	0.00269177	0.00194416	0.00218347	0.00260041	0.00226412	0.00274646	0.00718871	0.00775022	0.00631618	0.00597596	0.00650291	0.0106892	0.00295652	0.00342103	0.00252518	0.00330678	0.0028334	0.00317679	0.00320355	0.00328858	0.00285395	0.0034958	0.00325978	0.00297619	0.00368146	0.0036664	0.00362346	0.00379318	0.00293399	0.0037432	0.00360159	0.00363016	0.00381603	0.00360784	0.00350202	0.00349921	0.00508594	0.00517529	0.00607564	0.00527224	0.00549405	0.0056816	0.00436351	0.00444838	0.00531251	0.00479572	0.00483057	0.00461642
meta_276	Analyte 529	6.64807e-05	3.06351e-05	5.25393e-05	7.15984e-05	9.21443e-05	6.83157e-05	8.02615e-05	9.16993e-05	0.000121436	0.000111333	8.91386e-05	0.000163971	6.2542e-05	6.59015e-05	7.21389e-05	6.91443e-05	8.23585e-05	0.000248069	7.08757e-05	4.96775e-05	7.22319e-05	6.9874e-05	5.35205e-05	6.79943e-05	6.14007e-05	6.43644e-05	6.01994e-05	6.03108e-05	5.57331e-05	6.91517e-05	6.08383e-05	7.04852e-05	6.49697e-05	6.00682e-05	8.25012e-05	6.99136e-05	7.35169e-05	7.13497e-05	7.09536e-05	8.091e-05	7.65763e-05	9.2526e-05	5.47129e-05	6.5577e-05	0.000160429	6.85801e-05	6.10327e-05	6.82829e-05
meta_278	asparagine 1	4.48968e-05	1.8004e-06	1.27119e-06	4.53743e-05	4.29144e-05	6.48554e-05	0.000506518	0.00060926	0.000780173	0.000596579	0.000536918	0.000829168	3.73386e-05	0.000178624	1.83376e-05	0.000208224	2.0567e-05	0.000103807	8.49906e-05	2.6929e-05	6.1434e-06	0.000255246	3.01193e-05	3.95064e-05	0.000264211	0.000155698	0.00010768	0.000225953	8.15723e-05	2.99941e-05	0.000285661	0.000774838	1.00094e-05	0.000260856	9.45316e-05	0.000226654	0.000555247	0.000204359	0.000201886	0.000275396	0.000261926	0.000190115	0.000120678	0.000209888	0.00030819	0.00054984	0.000278637	0.000120954
meta_280	ribose	0.000306689	0.000205601	0.00033122	0.000252469	0.000282891	0.00026919	0.00561879	0.00765299	0.00432227	0.00328535	0.00576781	0.00899535	0.000240557	0.000309526	0.000303648	0.000347043	0.000339224	0.000476123	0.000301466	0.000251332	0.000335976	0.000279429	0.000263421	0.000290004	0.000286152	0.0002575	0.000262621	0.000270206	0.000266731	0.000261785	0.000395819	0.000438754	0.000409203	0.000394622	0.000465567	0.000384168	0.0019783	0.0020916	0.0023373	0.00204334	0.00242647	0.00229393	0.000913733	0.000875831	0.0011878	0.00125285	0.0012142	0.00106657
meta_281	unknown	9.04014e-05	6.75994e-05	7.35429e-05	7.38951e-05	7.92616e-05	8.89188e-05	9.10645e-05	0.000103277	0.000101217	8.58934e-05	0.000101638	0.000151705	4.94784e-05	6.94067e-05	5.26679e-05	8.33857e-05	7.4702e-05	7.55372e-05	8.41468e-05	7.17785e-05	7.93859e-05	7.34531e-05	8.15642e-05	8.62112e-05	8.98269e-05	6.80002e-05	4.94937e-05	8.68881e-05	6.70163e-05	6.80423e-05	7.39951e-05	0.000132696	8.75611e-05	0.00010031	0.000122978	9.98401e-05	0.000109907	9.37212e-05	7.47779e-05	0.00011682	8.45153e-05	0.000111513	8.69772e-05	9.9178e-05	0.000114707	0.000100142	9.60802e-05	0.000109119
meta_282	cis-2-hydroxycinnamic acid	5.75716e-05	3.56761e-05	3.92296e-05	5.15259e-05	4.60259e-05	5.23983e-05	6.67396e-05	7.04997e-05	6.24696e-05	5.14082e-05	5.78312e-05	0.000115898	5.32738e-05	6.50673e-05	4.12308e-05	6.72101e-05	5.80186e-05	5.42941e-05	6.36746e-05	6.25315e-05	5.5275e-05	6.98989e-05	6.35746e-05	5.94585e-05	7.21665e-05	7.41792e-05	6.63448e-05	7.46025e-05	5.2955e-05	6.79822e-05	6.62733e-05	7.9844e-05	6.88939e-05	7.17633e-05	6.01902e-05	6.59425e-05	4.89058e-05	5.31876e-05	6.42747e-05	5.37489e-05	5.02342e-05	6.5218e-05	6.6617e-05	6.39033e-05	7.33614e-05	6.92557e-05	6.28291e-05	6.12991e-05
meta_283	Ribonic acid, gamma-lactone	6.35899e-06	1.80569e-07	3.96823e-06	6.49588e-07	3.15435e-06	3.89186e-06	2.43823e-05	2.83914e-05	3.32013e-05	2.69338e-05	2.01482e-05	4.39346e-05	1.03858e-05	6.42049e-06	7.17621e-06	1.91095e-06	8.84773e-06	1.11939e-05	1.22096e-05	8.8116e-06	1.31888e-05	1.03063e-05	1.23243e-05	9.43538e-06	3.2047e-05	3.46404e-05	4.35832e-05	3.51851e-05	3.50377e-05	3.53389e-05	4.01765e-05	4.43717e-05	4.45544e-05	5.64037e-05	4.44224e-05	4.65669e-05	4.13781e-05	3.21605e-05	3.11181e-05	3.83321e-05	4.06883e-05	4.22631e-05	5.16334e-05	5.09207e-05	5.01747e-05	5.62641e-05	5.38914e-05	4.33845e-05
meta_284	Analyte 544	2.04189e-05	1.51655e-05	2.05206e-05	2.0488e-05	2.04592e-05	1.61087e-05	2.15502e-05	2.8499e-05	3.93503e-05	2.67211e-05	2.32241e-05	4.61781e-05	2.54833e-05	3.346e-05	1.3207e-05	3.03909e-05	2.00175e-05	3.02812e-05	3.05326e-05	1.9177e-05	1.40487e-05	2.26709e-05	2.75235e-05	2.20045e-05	2.79664e-05	2.99564e-05	2.82208e-05	3.00583e-05	2.53153e-05	2.44326e-05	3.03235e-05	3.37051e-05	1.98462e-05	3.15758e-05	3.21718e-05	3.11735e-05	3.04473e-05	3.19632e-05	2.49214e-05	2.92365e-05	2.64237e-05	3.06558e-05	3.31923e-05	3.74806e-05	4.52589e-05	3.99541e-05	3.38212e-05	3.22042e-05
meta_285	unknown	4.66364e-05	3.66755e-05	3.81199e-05	3.23353e-05	4.34957e-05	2.37874e-05	2.36518e-05	2.67177e-05	2.95336e-05	3.27074e-05	2.17603e-05	3.5971e-05	4.01274e-05	4.05141e-05	3.97723e-05	2.70053e-05	3.90531e-05	4.60531e-05	4.2788e-05	4.23402e-05	3.89327e-05	3.84864e-05	3.47128e-05	3.11033e-05	5.16138e-05	6.04686e-05	6.26058e-05	4.90086e-05	6.23604e-05	5.80201e-05	5.98307e-05	3.7656e-05	4.74089e-05	5.44215e-05	6.49826e-05	3.8578e-05	5.26858e-05	6.61387e-05	7.49633e-05	5.84854e-05	5.58847e-05	7.52027e-05	5.43836e-05	4.55008e-05	5.38926e-05	6.11493e-05	8.10966e-05	4.68832e-05
meta_286	unknown	5.40553e-05	3.62081e-05	4.04377e-05	4.18498e-05	4.35286e-05	3.32935e-05	1.33843e-05	2.22426e-05	2.0049e-05	1.36197e-05	1.354e-05	2.11551e-05	5.50674e-05	4.79111e-05	4.20966e-05	4.49098e-05	4.41707e-05	3.32137e-05	4.71969e-05	4.97519e-05	4.35588e-05	4.58778e-05	5.12984e-05	4.47274e-05	7.16551e-05	6.8793e-05	7.04314e-05	6.34496e-05	8.46333e-05	6.39973e-05	5.59282e-05	4.55064e-05	4.63648e-05	7.21574e-05	7.31799e-05	5.70807e-05	5.44343e-05	5.53321e-05	6.33879e-05	5.95985e-05	5.61414e-05	5.82921e-05	6.1087e-05	5.55007e-05	3.21866e-05	6.10369e-05	7.76616e-05	7.28572e-05
meta_287	phthalic acid	6.54361e-05	5.27741e-05	5.57717e-05	5.34699e-05	5.48931e-05	5.15397e-05	4.02394e-05	4.52218e-05	4.8998e-05	3.7746e-05	2.70317e-05	6.12378e-05	6.49053e-05	7.80586e-05	6.01088e-05	6.47865e-05	7.36068e-05	6.86346e-05	6.87612e-05	7.08415e-05	6.87872e-05	7.05399e-05	6.29842e-05	7.32906e-05	5.82802e-05	5.84555e-05	6.81641e-05	5.54572e-05	5.80364e-05	6.22175e-05	6.79074e-05	6.57167e-05	8.3309e-05	7.18583e-05	8.27755e-05	6.72799e-05	5.02318e-05	5.30347e-05	5.75894e-05	4.36808e-05	4.72136e-05	5.54852e-05	6.49898e-05	5.51362e-05	8.55421e-05	7.26282e-05	7.13307e-05	6.65935e-05
meta_289	Acetol 4	0.0189357	0.0137258	0.0144007	0.0168765	0.0163684	0.0158757	0.0108216	0.0114583	0.0117576	0.00974752	0.0086101	0.0176001	0.0203484	0.0219827	0.0174452	0.0206718	0.0206915	0.0211071	0.0211449	0.0226428	0.0200772	0.0210135	0.0198983	0.0217004	0.0189034	0.0192145	0.0221598	0.018549	0.0187402	0.0216142	0.0192094	0.018829	0.0221234	0.0201901	0.0204153	0.0183881	0.0128833	0.0143762	0.0165853	0.0131291	0.0123365	0.0157677	0.0193829	0.0176348	0.0262511	0.022089	0.0204326	0.0208477
meta_290	fucose 1	0.000144275	0.000172465	0.000234501	0.000180599	0.000209665	0.000163187	0.000374414	0.000414858	0.000525689	0.000445936	0.000441442	0.000573621	0.000239209	0.000215145	0.000225277	0.0001673	0.000210216	0.000298766	0.000171368	0.000209662	0.000199738	0.00021372	0.000174924	0.000188839	0.000234022	0.000254724	0.000271714	0.000227134	0.000248578	0.000246608	0.000249071	0.000235092	0.000267735	0.000255099	0.000259764	0.000237395	0.000191051	0.000167686	0.000229568	0.00252282	0.00242819	0.00239757	0.000175222	0.0023879	0.000358088	0.000469972	0.00246426	0.00231485
meta_291	D-Arabitol	0.00013423	0.000196876	0.000817168	8.20984e-05	0.000139632	0.000186978	0.000165224	0.000153854	0.000148464	0.000149112	0.000215213	0.00022261	0.000154446	0.000125868	0.000273901	0.000160777	0.000266588	0.000389425	0.000155388	0.000158439	0.000270432	0.000145173	0.000138745	0.00010351	9.69939e-05	7.98145e-05	6.69398e-05	9.07189e-05	7.65557e-05	0.000160387	0.000143874	0.000129925	0.000437726	0.000141998	0.00025836	0.00013583	0.000145495	0.00013278	0.000103773	0.000139091	0.000137277	0.000122532	0.000156751	0.00013034	0.000711787	0.000246393	0.000119694	0.000117107
meta_292	Biuret 1	1.69098e-05	1.1292e-05	1.55277e-05	1.48723e-05	1.47107e-05	1.37444e-05	1.95756e-05	1.8573e-05	2.05058e-05	1.46321e-05	1.71931e-05	2.76876e-05	1.74925e-05	2.26111e-05	1.41732e-05	2.22381e-05	2.03434e-05	1.64569e-05	2.22284e-05	1.84554e-05	1.71776e-05	1.862e-05	1.84294e-05	1.93404e-05	1.93415e-05	2.14025e-05	2.14096e-05	2.36658e-05	2.08601e-05	2.61549e-05	2.40736e-05	2.37373e-05	3.48405e-05	3.30235e-05	2.12189e-05	2.7162e-05	2.24844e-05	1.84608e-05	1.55551e-05	1.72821e-05	2.26485e-05	2.38629e-05	2.83064e-05	2.7023e-05	2.9601e-05	2.45924e-05	2.57107e-05	1.43032e-05
meta_298	unknown	0.00279498	0.00317912	0.00173184	0.00294487	0.00266343	0.00318581	0.00279086	0.00272955	0.00275287	0.00271116	0.00252588	0.00398693	0.00279109	0.00314181	0.00208779	0.00376737	0.0030681	0.00212124	0.00368834	0.00363425	0.00335028	0.00336076	0.00390762	0.00397148	0.00467406	0.00382962	0.00355886	0.00448587	0.00363049	0.00368629	0.00403154	0.00475547	0.0049563	0.00421136	0.0054148	0.00509832	0.00371224	0.00354808	0.00336722	0.00369066	0.00416864	0.00382936	0.0024136	0.00299949	0.00262108	0.00251116	0.00283439	0.00317242
meta_299	Orotic acid	2.80708e-05	2.11295e-05	1.926e-05	2.04942e-05	1.83873e-05	1.54989e-05	1.3082e-05	7.67935e-06	8.94896e-06	1.10681e-05	1.03374e-05	1.76728e-05	1.12373e-05	1.82819e-05	1.77279e-05	2.16926e-05	2.1519e-05	2.33093e-05	2.08643e-05	1.79515e-05	2.83165e-05	1.7727e-05	2.09165e-05	2.23722e-05	1.27981e-05	1.26946e-05	1.38641e-05	1.2846e-05	1.17255e-05	1.19019e-05	1.78376e-05	1.65841e-05	1.47504e-05	1.67833e-05	2.09162e-05	1.52196e-05	1.67481e-05	1.58386e-05	9.39765e-06	1.95114e-05	8.18987e-06	1.52156e-05	2.14709e-05	2.08875e-05	2.89721e-05	1.98572e-05	1.74548e-05	1.74465e-05
meta_301	Diglycerol 1	8.6319e-05	0.00012756	9.67953e-05	9.16745e-05	0.000109287	0.00011718	8.55048e-05	8.4831e-05	9.13884e-05	9.08482e-05	8.60563e-05	0.00011899	9.24399e-05	0.00011244	0.000108566	0.000129772	0.000148774	0.000108283	0.000105998	9.81303e-05	0.00011435	0.000100836	0.000100472	0.00010532	0.00011506	0.000105337	9.44631e-05	0.00010628	0.00010793	9.60924e-05	9.09792e-05	9.73479e-05	0.000118189	0.000101725	0.000120931	0.000103578	0.000107402	9.93459e-05	6.41308e-05	8.96058e-05	8.56682e-05	0.000110635	0.000122975	0.000121121	0.000166793	0.000131522	0.000100007	0.000123498
meta_303	unknown	0.000153606	0.000159552	0.000183743	0.000121827	0.000163274	0.000128822	0.0001123	0.000103028	0.000114778	0.000106675	8.95166e-05	0.000147186	0.000153867	0.000160301	0.000142859	0.000111743	0.000117994	0.000213938	0.000156886	0.000163932	0.000162706	0.000161396	0.000175377	0.000164184	0.000189374	0.000164616	0.000145187	0.000148516	0.000176072	0.000144196	0.000193434	0.000172641	0.000189154	0.000168999	0.000259613	0.000196169	0.000113151	0.000126128	0.000119476	0.000141737	0.000149734	0.000132695	0.000162788	0.000147786	0.000136139	0.000159292	0.000169989	0.000155236
meta_305	D-(glycerol 1-phosphate)	3.25324e-05	3.96817e-05	4.64849e-05	2.84393e-05	5.98068e-05	3.17148e-05	3.47897e-05	4.02151e-05	7.39256e-05	3.7966e-05	3.70387e-05	5.41905e-05	5.72397e-05	5.9774e-05	5.02844e-05	6.00769e-05	6.7238e-05	6.49973e-05	5.98587e-05	4.277e-05	3.78078e-05	6.41809e-05	5.65082e-05	5.18491e-05	0.000148381	0.000139206	0.00016462	0.000175758	0.000130928	0.000127476	0.000257824	0.000255528	0.000246694	0.000276991	0.000277786	0.000275825	0.000352282	0.000269687	0.000252965	0.00034123	0.000261941	0.000295963	0.000426102	0.000448112	0.000503644	0.000495617	0.000510342	0.000410464
meta_307	Glucose-1-phosphate	0.000454342	0.000551235	0.000523521	0.000466567	0.000639779	0.000416053	0.000200682	0.000238815	0.000251624	0.000259318	0.00022629	0.000293082	0.00046539	0.000485337	0.000513717	0.000424978	0.000583408	0.000658246	0.000410454	0.000403448	0.000470954	0.000475713	0.000446461	0.000456671	0.000433128	0.000485724	0.000512754	0.000498429	0.000507106	0.000524868	0.000419589	0.000433187	0.000530116	0.000449317	0.000685992	0.000435495	0.000327864	0.000313596	0.000340626	0.000356192	0.000360774	0.000349085	0.000404102	0.000432309	0.000749965	0.00048495	0.000435036	0.000463246
meta_308	1,3-diaminopropane	0.00157456	0.00120141	0.00120874	0.00149877	0.000622852	0.00112828	0.0010578	0.00123113	0.00113077	0.0013215	0.00126936	0.00139377	0.00153412	0.00200925	0.00156046	0.00196755	0.00146448	0.000540296	0.00183363	0.00162856	0.00144777	0.00183736	0.00184397	0.00154743	0.00167622	0.00144393	0.001596	0.00177572	0.00146543	0.00137507	0.00223709	0.00230422	0.0019672	0.00234651	0.00130569	0.00208151	0.00198074	0.00140461	0.0016369	0.00188743	0.00176438	0.00143906	0.00197479	0.0020402	0.000684834	0.0018236	0.00211092	0.00190689
meta_311	glutamine 1	0.000143429	4.88336e-06	8.10804e-08	7.91823e-05	3.84307e-05	4.02036e-05	8.5174e-06	1.14619e-05	1.6199e-05	1.48597e-05	1.0258e-06	9.02062e-06	0.000147141	0.00026422	4.59982e-05	0.000206044	3.77991e-05	1.66932e-05	0.000174049	8.86969e-05	2.32196e-05	0.000183599	7.44795e-05	4.87128e-05	0.000122656	8.74197e-05	7.84838e-05	5.71128e-05	6.86235e-05	1.50925e-05	6.66814e-05	0.000133871	4.15457e-06	8.83506e-05	1.98049e-06	8.27899e-05	5.37011e-05	2.07058e-05	2.21988e-05	3.84176e-05	2.04306e-05	1.49285e-05	5.92262e-05	0.000132339	2.62442e-05	2.94442e-05	6.27838e-05	7.0533e-05
meta_313	O-Phosphorylethanolamine	8.95263e-06	1.69334e-05	2.69648e-05	1.29087e-05	1.24227e-05	9.96321e-06	6.55046e-06	6.62432e-06	8.1536e-06	8.65488e-06	5.04289e-06	1.54488e-05	3.62789e-05	4.81278e-05	3.73921e-05	4.84598e-05	5.68937e-05	3.96785e-05	3.00713e-05	2.24956e-05	2.67992e-05	3.48478e-05	5.09189e-05	4.1382e-05	4.14737e-05	4.51325e-05	5.18277e-05	6.60834e-05	6.13569e-05	5.17212e-05	6.83701e-05	8.91961e-05	7.8033e-05	8.9705e-05	9.48539e-05	0.000110614	2.88429e-05	2.1977e-05	2.12858e-05	3.7956e-05	3.45433e-05	3.49663e-05	3.21541e-05	4.05213e-05	3.64789e-05	3.84533e-05	4.65893e-05	4.55388e-05
meta_314	3,6-Anhydro-D-galactose 4	0.000299497	0.000330876	0.000276304	8.27275e-05	0.000366269	0.000311671	6.92351e-05	0.000128978	0.000112914	8.89965e-05	2.40392e-05	7.90073e-05	0.000399233	0.000334902	0.000388014	0.000358253	0.000492338	0.000419129	0.000347331	0.000379581	0.000378139	0.000410242	0.000500288	0.00042635	0.000347885	0.000387905	0.000393154	0.000414248	0.000397131	0.000374703	0.000323533	0.000373382	0.000367391	0.000387837	0.00041691	0.000415927	0.000247846	0.000247055	0.000139525	0.000218198	0.00021901	0.000101538	0.000371736	0.000430543	0.000428745	0.000375282	0.000306654	0.00041741
meta_315	unknown	5.15065e-05	4.41373e-05	9.72559e-06	5.29905e-05	4.66197e-05	4.26227e-05	3.91634e-05	4.47162e-05	4.46818e-05	5.03732e-05	3.79862e-05	6.41245e-05	6.64562e-05	6.14229e-05	5.91503e-05	6.6326e-05	6.28918e-05	5.01235e-05	5.34582e-05	5.96431e-05	5.70946e-05	7.0164e-05	7.2933e-05	6.73687e-05	5.83526e-05	6.10694e-05	6.37242e-05	6.00863e-05	5.59704e-05	6.02915e-05	5.71922e-05	5.9468e-05	5.4332e-05	6.32811e-05	6.74085e-05	6.39771e-05	5.49282e-05	5.66582e-05	4.97733e-05	5.49976e-05	5.439e-05	6.90269e-05	5.625e-05	6.29587e-05	8.23513e-05	5.25641e-05	6.28398e-05	6.77616e-05
meta_319	Analyte 611	0.000165226	0.000265074	0.0001632	0.000148	0.00017215	0.000231149	0.000224983	0.000218009	0.000221971	0.000232224	0.00020682	0.000312025	0.000127885	0.000203784	0.000230472	0.000284439	0.000410552	0.000160508	0.000268815	0.00018651	0.000270083	0.000189943	0.000226948	0.000270469	0.000225257	0.000162494	0.000107024	0.000177846	0.000169318	0.000156091	0.000148011	0.000196555	0.000247573	0.000221843	0.000284253	0.000218273	0.000274956	0.000208669	0.00011195	0.000185237	0.000127957	0.000244304	0.000312497	0.000260181	0.000440086	0.00026265	0.000206207	0.000278634
meta_321	shikimic acid	0.000232588	0.000277887	0.0002596	0.000258781	0.000305272	0.000239984	0.000163842	0.000188121	0.000203571	0.000202277	0.000133089	0.000237685	0.000168594	0.000179721	0.000220173	0.000174776	0.000234406	0.000201796	0.000148787	0.000136137	0.00015624	0.000178207	0.000154027	0.000142404	0.000193883	0.000221753	0.000192505	0.000227113	0.000229754	0.000213495	0.000208359	0.000225651	0.000187047	0.000205089	0.00024118	0.000206209	0.00040288	0.000348333	0.000265046	0.000298313	0.000238152	0.000385809	0.000279323	0.000286435	0.000362743	0.00040465	0.000294271	0.00030423
meta_323	citric acid	0.00217465	0.0024302	0.00210918	0.00207792	0.00207709	0.00233635	0.000271706	0.000334512	0.00026299	0.000257997	0.000179648	0.000402126	0.00278434	0.0032392	0.00267916	0.00276421	0.00298024	0.0030303	0.00294878	0.00246061	0.00212568	0.00372529	0.00234193	0.00281092	0.00179059	0.00236867	0.00194728	0.00175591	0.00212953	0.00175182	0.00203765	0.00230308	0.00140185	0.00214957	0.00200482	0.00200189	0.000818328	0.000671281	0.000382962	0.000563949	0.000359003	0.000739709	0.00122784	0.00117109	0.00153094	0.0018824	0.00124771	0.00122234
meta_324	Analyte 619	0.000523214	0.000542525	0.000497206	0.000569782	0.000555619	0.000319011	7.70058e-05	8.7676e-05	0.000134906	8.64407e-05	7.10711e-05	0.000110025	0.000737124	0.00063945	0.000725039	0.000621193	0.000670888	0.000779179	0.000434125	0.000582477	0.000472809	0.000552158	0.000513464	0.000444914	0.000489434	0.000495285	0.000629094	0.000462661	0.000524371	0.000597101	0.000567118	0.000490159	0.000618077	0.000627192	0.000561152	0.000509118	0.000162053	0.000145832	0.000131787	0.000132372	0.000141731	0.000160537	0.000253038	0.00030101	0.000369254	0.000315412	0.000280158	0.000258192
meta_325	3,4-dihydroxybenzoic acid	5.97165e-05	8.0281e-05	0.000115283	0.000105264	0.000115333	8.28507e-05	8.17877e-05	9.53572e-05	9.46322e-05	9.11247e-05	7.66236e-05	0.000121257	0.000136425	0.000121945	0.000117791	7.42683e-05	0.000112074	0.000153997	6.92249e-05	9.99247e-05	0.000114943	8.89102e-05	8.88262e-05	7.39359e-05	8.27477e-05	0.000122698	0.000142936	0.000106404	0.000136649	0.000125482	0.000104622	0.000110285	0.000154979	0.000134986	0.000181477	0.000107139	0.000122893	0.00012693	0.000139103	0.000126025	0.000124952	0.000139653	0.000109053	0.000127482	0.000220652	0.000145121	0.000141006	0.0001456
meta_327	citrulline 1	5.4891e-05	2.20468e-05	3.79123e-05	4.54246e-05	1.23407e-05	6.37517e-05	9.28135e-05	0.000109255	0.000130484	0.000110125	9.99001e-05	0.000144934	5.3538e-05	0.000120942	2.91069e-05	0.000133556	5.36656e-05	4.24436e-05	0.000132333	6.3442e-05	6.66249e-05	0.000108745	6.5766e-05	8.00554e-05	0.00012446	8.51474e-05	4.39916e-05	7.02297e-05	4.95809e-05	3.30957e-05	0.000119679	0.000173441	5.67359e-05	0.000162479	6.00881e-05	0.000166484	0.000128121	6.48963e-05	8.63927e-05	0.000103651	8.2625e-05	6.04554e-05	9.91081e-05	0.000164868	2.65351e-06	9.54172e-05	9.76718e-05	0.000111819
meta_328	Tagatose 1	2.01232e-06	4.4757e-05	5.30797e-07	5.98989e-07	2.98334e-05	2.36619e-05	5.11543e-05	6.03856e-05	5.74167e-05	5.7225e-05	3.7253e-05	7.53897e-05	6.5328e-06	6.31598e-05	7.9953e-05	1.75735e-05	6.59074e-05	5.57031e-06	2.80281e-05	1.83516e-05	4.48095e-05	1.78485e-05	1.23218e-05	2.44217e-05	1.48609e-06	3.14597e-06	4.0499e-06	7.24254e-06	8.78411e-06	1.53272e-05	8.76443e-06	9.24805e-07	4.06019e-06	3.38674e-06	3.37522e-05	2.15734e-05	2.38406e-05	1.94949e-05	3.13201e-07	7.04022e-07	1.02797e-05	1.96378e-05	3.09872e-05	6.18557e-06	3.24469e-05	1.79136e-05	1.66587e-06	2.34635e-06
meta_330	1,5-Anhydroglucitol	4.85813e-05	4.8787e-05	0.000285795	5.7517e-05	0.000131697	6.22655e-05	1.83113e-05	2.44321e-05	2.23294e-05	2.42894e-05	2.2927e-05	2.73301e-05	4.63405e-05	4.13906e-05	0.000109505	4.50889e-05	0.000129995	0.000158	4.67944e-05	4.98323e-05	5.42888e-05	4.18488e-05	3.90334e-05	4.94578e-05	3.93327e-05	4.17017e-05	4.45369e-05	4.02203e-05	4.49751e-05	5.93814e-05	3.03947e-05	3.40464e-05	3.46311e-05	2.63082e-05	5.52256e-05	2.50906e-05	2.88517e-05	3.09562e-05	3.85338e-05	3.07159e-05	3.3211e-05	3.16071e-05	3.39618e-05	3.45283e-05	8.46159e-05	5.36356e-05	3.44282e-05	4.45026e-05
meta_331	4-aminobenzoic acid	4.66786e-05	7.15447e-05	6.53268e-05	5.16208e-05	6.36862e-05	7.90363e-05	0.000177721	0.000138185	0.000299708	0.000318031	0.00012699	0.000260701	6.35133e-05	0.000101584	7.28761e-05	9.07317e-05	9.52075e-05	7.53818e-05	0.000112514	9.92966e-05	0.000109061	9.99317e-05	9.36307e-05	9.4544e-05	7.85286e-05	9.19504e-05	8.20449e-05	0.000115982	4.74627e-05	0.000101311	0.000156702	0.000169994	0.000191588	0.00014766	0.00017131	0.000181074	0.000111973	0.000102789	6.60133e-05	7.43196e-05	6.38773e-05	0.000115481	0.000121158	0.000122813	0.000156047	0.000131528	7.57764e-05	6.58093e-05
meta_332	quinic acid	0.00313751	0.00351693	0.00348545	0.00342412	0.00363051	0.00393313	0.00243191	0.00279807	0.00348914	0.0034634	0.00227681	0.00346434	0.00361074	0.00247448	0.00302839	0.00296037	0.0024479	0.0029822	0.00211656	0.00258998	0.00196686	0.00260883	0.00263168	0.00208726	0.0028471	0.00348366	0.00448771	0.00369044	0.00460173	0.00390074	0.00282486	0.00255161	0.0027724	0.00287322	0.00327141	0.00274563	0.00337161	0.00424654	0.00351166	0.0039408	0.00310442	0.00468917	0.00286754	0.00289069	0.00435517	0.00300097	0.00326168	0.00392898
meta_333	sorbose 1	0.117666	0.0986939	0.151055	0.150521	0.174279	0.150082	0.0401062	0.039097	0.0367779	0.0373461	0.0290707	0.0529581	0.122583	0.125711	0.156891	0.121093	0.114458	0.168863	0.11062	0.11771	0.124514	0.118096	0.104429	0.123451	0.0813398	0.106382	0.114347	0.100248	0.115694	0.117053	0.0728531	0.0585487	0.0407014	0.0520069	0.0550503	0.050897	0.0502904	0.0621177	0.0829743	0.0480825	0.0718545	0.0665443	0.0788347	0.0684137	0.100906	0.0701774	0.0806561	0.0724882
meta_335	fructose 2	0.0888442	0.0755481	0.114779	0.111619	0.131879	0.114842	0.0254084	0.0242022	0.0237258	0.0236162	0.0168584	0.0345876	0.091061	0.0953975	0.118831	0.0858407	0.0879768	0.128192	0.0823857	0.0868156	0.0916412	0.0876795	0.076781	0.09067	0.0547923	0.07381	0.0773056	0.067858	0.0804808	0.0811151	0.0534754	0.0429629	0.0302866	0.0375943	0.0420135	0.0375872	0.035644	0.0447541	0.060668	0.0348585	0.0526922	0.0480032	0.0541987	0.0456414	0.0686645	0.0496056	0.0560038	0.0467866
meta_339	D-Talose 1	0.0662164	0.0643053	0.0788256	0.0735395	0.0966684	0.0752362	0.0322429	0.0301663	0.0286616	0.0304046	0.0310688	0.0397496	0.0580845	0.0615218	0.0763789	0.0613477	0.0600956	0.0859007	0.0553772	0.0618757	0.0662381	0.0602127	0.0602488	0.0642273	0.0442563	0.0516235	0.0548108	0.0518317	0.0589109	0.059739	0.0355667	0.0337375	0.0229475	0.0283795	0.0356117	0.0287536	0.0396909	0.0439212	0.0541845	0.0419019	0.0503081	0.0453284	0.0493665	0.0443095	0.0705679	0.046467	0.0522343	0.0492583
meta_340	D-Talose 2	0.00922065	0.00963607	0.0112997	0.0128533	0.0132696	0.0110778	0.00575165	0.00551293	0.00528575	0.00537869	0.00526687	0.00698813	0.00772852	0.00843897	0.0110083	0.00830967	0.00877777	0.0122984	0.00806571	0.00835092	0.00953795	0.00855126	0.00892797	0.00779965	0.00619546	0.00733631	0.00672259	0.00683131	0.0076289	0.00860648	0.00515092	0.00489618	0.00310747	0.00393331	0.00472561	0.00414444	0.00670285	0.00735901	0.00866552	0.00712733	0.00846046	0.00772917	0.00752554	0.0063569	0.0089229	0.00642494	0.00809117	0.00696846
meta_342	Analyte 664	3.73928e-05	3.39861e-05	4.7137e-05	3.04862e-05	4.31293e-05	2.28249e-05	2.65175e-05	2.89539e-05	2.91141e-05	3.14966e-05	2.5957e-05	3.42029e-05	2.62621e-05	3.66807e-05	5.11138e-05	2.57548e-05	3.73628e-05	6.97234e-05	3.31468e-05	4.4947e-05	3.82075e-05	3.23729e-05	5.03565e-05	3.97133e-05	4.74991e-05	4.75035e-05	2.63913e-05	3.21107e-05	4.26474e-05	5.39364e-05	4.40523e-05	4.5863e-05	4.35967e-05	4.45876e-05	6.63709e-05	4.92957e-05	2.82818e-05	2.83215e-05	3.03107e-05	3.42927e-05	3.86898e-05	3.273e-05	4.01594e-05	4.04442e-05	4.45831e-05	4.21312e-05	4.55963e-05	4.54017e-05
meta_343	lysine	9.55513e-05	3.74223e-05	0.000570053	9.77557e-05	0.000416329	8.63561e-05	0.00289451	0.00349383	0.00324321	0.0031873	0.0027999	0.00364531	0.000113838	0.000156731	8.08118e-05	0.000189312	7.10935e-05	0.000862538	0.000210779	0.000151629	0.00012769	0.000230206	0.000186502	0.000169892	0.000440775	0.000370946	0.00039819	0.000413737	0.000363141	0.000249463	0.00060233	0.000624856	0.000222177	0.000572795	9.40838e-05	0.000608646	0.00145371	0.00117141	0.00149424	0.00124122	0.00148183	0.00113065	0.000481353	0.000593922	0.00158969	0.000389332	0.000600518	0.000507477
meta_344	Gluconic lactone 3	0.000111565	0.000164279	0.000147613	0.000128412	0.000145224	0.000116096	0.000143226	0.000154075	0.000169256	0.000169533	0.000159821	0.000175564	0.000151235	0.000151792	0.000162786	0.000161379	0.000178169	0.000181215	0.000164053	0.000162771	0.0001624	0.000166523	0.000158399	0.000154655	0.000220972	0.000223451	0.000191319	0.000206664	0.000199046	0.000222785	0.000177336	0.000175731	0.000156554	0.000168208	0.00017718	0.000173127	0.000172304	0.000136192	0.000142471	0.000137605	0.00017313	0.000142838	0.000196174	0.000191526	0.000208049	0.000176142	0.000205455	0.00019213
meta_347	sorbitol	0.000147205	0.000206295	0.000320049	0.000429995	0.000311657	0.00052043	0.00050513	0.000457955	0.000702514	0.000773469	0.000366763	0.000620323	0.000278843	0.00039387	0.000352342	0.000382602	0.000259075	0.000237277	0.00046382	0.000340512	0.000416749	0.000422695	0.000348698	0.000438492	0.000218013	0.000334284	0.000345888	0.000459511	0.000215442	0.000406016	0.000736356	0.000456699	0.000302773	0.000365251	0.000285856	0.000483038	0.000489846	0.000555721	0.000375389	0.000330683	0.000553683	0.000563244	0.000345274	0.000368244	0.000162332	0.000375771	0.000318502	0.00038007
meta_348	tyrosine 1	0.000131538	4.63188e-05	0.000804146	0.000102064	2.69714e-05	0.000128012	0.00388258	0.00442062	0.0043355	0.00426455	0.00353975	0.00475682	0.000154448	0.00022319	0.000141607	0.000267742	0.000142685	0.000544896	0.000369752	0.000230859	0.000244791	0.000350596	0.000292864	0.000272459	0.000811198	0.000722993	0.00073361	0.000815912	0.000656711	0.000541716	0.00111639	0.00123234	0.000573668	0.00112833	0.000277894	0.00111569	0.002206	0.00186066	0.00212151	0.00200764	0.00202977	0.00175326	0.000893022	0.00111188	6.7562e-05	0.000845125	0.00103941	0.000949623
meta_350	4-hydroxycinnamic acid	3.46027e-06	5.69773e-05	1.29586e-06	1.41957e-05	4.49199e-05	4.27213e-05	0.000115942	0.000159293	0.000154458	0.000143093	8.60529e-05	0.000130981	2.02527e-05	0.000113204	0.000115091	3.25162e-05	8.31138e-05	1.69284e-06	5.15226e-05	2.76825e-05	6.6892e-05	3.07823e-05	2.06317e-05	5.68019e-05	6.49592e-06	7.10985e-06	1.28792e-05	1.32688e-05	1.40891e-05	1.13475e-05	8.55707e-06	7.38513e-06	2.24517e-05	3.10672e-05	1.34058e-05	3.60373e-05	7.14012e-05	5.93658e-05	1.75185e-06	6.69678e-06	7.98608e-06	5.51463e-05	5.85432e-05	1.75854e-05	2.51328e-05	3.70293e-05	5.47738e-06	1.08689e-05
meta_351	conduritol b epoxide 2	0.00834697	0.00940607	0.00705416	0.00583697	0.00683126	0.00868532	0.00514026	0.00408858	0.004455	0.00493176	0.00592156	0.00584722	0.00542054	0.00575947	0.00646099	0.00767125	0.00879267	0.00626938	0.00640986	0.00650848	0.00636775	0.00539283	0.00720937	0.00597888	0.00868706	0.00683335	0.00506526	0.00764332	0.00640751	0.00731134	0.00529501	0.00589525	0.00748009	0.00616803	0.00806081	0.00780629	0.00636245	0.00879814	0.00371926	0.00758756	0.00463863	0.00900174	0.00895212	0.00813985	0.0121937	0.0072332	0.00821702	0.00939057
meta_352	Gallic acid	0.00136673	0.00209347	0.000891872	0.00095916	0.00150083	0.00050915	0.000464644	0.000164233	0.00038575	0.000428552	0.000325632	0.000497991	0.000403267	0.00073012	0.000577478	0.000825158	0.00112629	0.000430105	0.00145502	0.000661707	0.000667015	0.00108444	0.00144508	0.00107587	0.00154174	0.00105818	0.000551512	0.0013002	0.000898981	0.00106189	0.000462209	0.00148889	0.000549859	0.000910464	0.00155043	0.0011061	0.00121689	0.00139635	0.000146252	0.00126789	0.00055201	0.00139629	0.000810111	0.00083127	0.000909577	0.000898049	0.000859421	0.001014
meta_353	unknown	0.000119926	0.000117989	0.00017466	7.06568e-05	0.000121342	0.000100248	7.65952e-05	6.52172e-05	7.48953e-05	7.62259e-05	6.26489e-05	8.67607e-05	9.81101e-05	0.000112678	0.000112728	8.77857e-05	0.00011478	0.000138735	0.000116544	0.000125208	0.000115039	0.000117401	0.000132847	0.000101408	0.00013975	0.000126351	0.000101146	0.000103416	0.000115358	0.000112307	0.000135136	0.00011837	0.000118301	0.000121269	0.000161756	0.000138526	9.13697e-05	8.99111e-05	7.67691e-05	0.000101449	0.000101462	9.44396e-05	0.000110528	0.00011802	0.000109581	9.95496e-05	0.000128629	0.000117813
meta_354	Analyte 688	2.60859e-05	2.81233e-05	5.90954e-05	2.12946e-05	3.07545e-05	2.183e-05	3.62823e-05	3.38479e-05	3.40709e-05	3.51627e-05	2.93023e-05	4.07664e-05	2.69867e-05	2.73621e-05	2.88158e-05	7.60949e-06	2.76653e-05	1.89018e-05	3.01671e-05	2.73334e-05	2.61622e-05	3.4529e-05	3.22881e-05	3.09069e-05	4.38756e-05	3.33846e-05	2.9169e-05	3.39437e-05	3.04847e-05	3.5753e-05	2.85402e-05	3.531e-05	3.42753e-05	3.54116e-05	3.20436e-05	3.31873e-05	3.31168e-05	3.89777e-05	3.58034e-05	3.56912e-05	3.38094e-05	4.11827e-05	3.41463e-05	3.80103e-05	5.2395e-05	2.66422e-05	3.53462e-05	3.31627e-05
meta_355	Analyte 690	0.000123439	0.00483601	0.00238665	0.000131309	0.0031473	0.000829789	0.000992738	0.000944136	0.00064888	0.000916424	0.00091049	0.00127021	0.000246439	0.00250477	0.00543418	0.000704622	0.00444173	0.000164282	0.000810973	0.000522227	0.00207636	0.000451882	0.000347621	0.000784909	0.000608535	0.000125799	0.0001496	0.000153758	0.000252889	0.000158887	9.50601e-05	0.000106319	0.000231848	0.000220058	0.000346614	0.000203542	0.000494314	0.000281192	0.00012528	9.9717e-05	0.000115769	0.000297411	0.00111274	0.000175622	0.00163813	0.00040513	0.000128395	0.000171493
meta_360	Galactonic acid	3.62219e-05	4.66581e-05	1.43716e-05	3.15082e-05	4.22633e-05	3.66216e-05	3.1342e-05	3.43047e-05	3.94935e-05	3.67458e-05	1.24354e-05	4.28428e-05	3.79518e-05	5.14366e-05	4.49437e-05	5.6438e-05	5.16384e-05	1.22387e-05	4.52205e-05	7.32033e-06	1.38482e-05	4.18317e-05	4.42072e-05	4.45759e-05	4.62208e-05	3.87137e-05	4.42101e-05	4.32012e-05	4.50013e-05	3.92768e-05	3.58927e-05	3.72473e-05	3.94558e-05	4.14253e-05	4.86107e-05	4.17163e-05	4.5195e-05	9.33252e-06	3.12914e-05	3.66077e-05	3.31891e-05	4.50195e-05	4.77815e-05	5.50587e-05	6.4017e-06	4.26747e-05	4.19149e-05	4.85804e-05
meta_361	unknown	0.000103212	8.41732e-05	5.33816e-05	7.37397e-05	6.82925e-05	8.41982e-05	3.52075e-06	0	3.16673e-07	1.63545e-09	1.57163e-06	4.32939e-07	0.000137291	0.000123813	0.000115196	0.000162954	0.000126014	9.49166e-05	0.000124811	0.000135314	0.000118842	0.000165079	0.000180298	0.000148941	0.000159767	0.00016698	0.000134055	0.000179911	0.000129161	0.000104942	8.85241e-05	0.000136266	0.000100991	0.000148204	0.000111357	0.000147158	9.45839e-05	8.86136e-05	4.98741e-05	9.48803e-05	7.02737e-05	0.000124775	0.000128218	0.000184323	0.000132534	0.000116918	0.000131253	0.000204162
meta_362	gluconic acid 1	0.000828768	0.000799979	0.000882473	0.000729316	0.000908223	0.000697571	0.000719659	0.000704785	0.000930394	0.000883935	0.000795524	0.00101563	0.00096816	0.0012683	0.000921508	0.00116089	0.00096843	0.00102338	0.00122659	0.00116014	0.00105435	0.00126752	0.00120867	0.00116077	0.00129741	0.00127328	0.00135715	0.00143379	0.00142051	0.00109909	0.00112017	0.00135396	0.00100508	0.00127673	0.00134622	0.00124008	0.000865518	0.000821988	0.000705194	0.000797679	0.00113498	0.000919251	0.000977688	0.00117367	0.00122143	0.00118452	0.00110791	0.000992794
meta_364	Analyte 709	5.61666e-05	4.49052e-05	5.12212e-05	4.88628e-05	4.75567e-05	4.8849e-05	4.03026e-05	4.11523e-05	4.73243e-05	4.45096e-05	4.22823e-05	5.19527e-05	6.33912e-05	7.02269e-05	5.84649e-05	6.359e-05	6.98198e-05	6.30307e-05	5.93646e-05	5.58469e-05	4.85666e-05	5.65063e-05	5.54431e-05	6.30656e-05	6.24828e-05	6.07897e-05	6.39175e-05	7.36287e-05	6.56336e-05	5.69738e-05	6.64998e-05	6.36741e-05	5.7869e-05	5.96614e-05	7.52464e-05	6.50983e-05	5.38384e-05	5.0992e-05	6.20135e-05	5.53494e-05	6.89026e-05	6.11168e-05	6.22018e-05	6.16784e-05	9.88795e-05	6.02226e-05	6.49926e-05	5.55575e-05
meta_365	Analyte 711	8.04097e-05	7.17595e-05	6.75896e-05	8.98765e-05	0.000125468	9.43836e-05	5.46753e-05	6.00413e-05	8.11757e-05	6.613e-05	6.62038e-05	8.97255e-05	7.11795e-05	9.13957e-05	9.39855e-05	8.8819e-05	8.47861e-05	8.16117e-05	7.53142e-05	7.80404e-05	8.30862e-05	8.74228e-05	8.64588e-05	9.8367e-05	6.90331e-05	7.61974e-05	8.87257e-05	9.4803e-05	0.000103482	8.72085e-05	5.9592e-05	6.19306e-05	4.94958e-05	5.4785e-05	7.66956e-05	6.22256e-05	5.83986e-05	5.99709e-05	7.4244e-05	5.75315e-05	8.6818e-05	7.96032e-05	8.62091e-05	7.00308e-05	0.000105067	7.20734e-05	8.30153e-05	7.91769e-05
meta_366	4-Nitroquinoline N-oxide	0.000280252	0.000165782	0.000177863	0.00017805	0.000194628	0.000143593	6.65073e-05	8.86616e-05	4.57154e-05	3.43436e-05	5.78657e-05	9.61092e-05	0.000240365	0.000267025	0.0001842	0.000250181	0.000224226	0.000203644	0.000298451	0.000250435	0.000229838	0.000226094	0.000213714	0.000266343	0.000416214	0.000241139	0.000287214	0.000243709	0.000359831	0.000209561	0.000222265	0.000160872	0.000206347	0.000210137	0.000221232	0.000199197	0.000119247	0.000146105	0.000137682	0.000137665	0.000135608	0.000158883	0.000188489	0.000157241	0.000175548	0.000181841	0.000249217	0.000208765
meta_369	palmitic acid	0.00192422	0.00175489	0.00290937	0.00142123	0.00217657	0.001636	0.00350995	0.00361154	0.00405923	0.00385551	0.0033542	0.00467727	0.0019669	0.00197493	0.0017947	0.00151007	0.00170718	0.00219959	0.00187694	0.00209953	0.00175425	0.00195953	0.00210585	0.00186059	0.00254675	0.00206668	0.00217726	0.0021556	0.00240047	0.00184665	0.00234119	0.00219063	0.00205928	0.00233748	0.00286857	0.00232465	0.00322478	0.00373151	0.0033663	0.00325452	0.002808	0.00399215	0.00266877	0.00288046	0.0030788	0.00264943	0.00300783	0.00278487
meta_371	mucic acid	0.000601533	0.000548392	0.00038051	0.000475248	0.000529938	0.000589507	0.000461919	0.00044602	0.000535182	0.000502878	0.000481404	0.000651928	0.000574947	0.000641999	0.000516694	0.0007396	0.000558515	0.000525722	0.000662573	0.000592115	0.00058084	0.000595232	0.000640378	0.000671163	0.000816894	0.000674664	0.000681059	0.000832183	0.000736913	0.000626547	0.000624126	0.000677416	0.000650204	0.000682442	0.00072757	0.000736627	0.000659851	0.000641974	0.000534876	0.000622775	0.000632548	0.000691298	0.000666158	0.000741539	0.000748008	0.000628476	0.000680098	0.000735242
meta_373	Analyte 724	8.42559e-05	3.45415e-05	5.02785e-05	5.39883e-05	7.04979e-05	4.46262e-05	0.000170396	0.00018275	0.000199911	0.00019366	0.000249219	0.000568523	9.02851e-05	8.10308e-05	7.58815e-05	6.49946e-05	0.000117147	0.000113816	6.47279e-05	8.74143e-05	8.59908e-05	0.00011641	0.000153963	0.000206504	0.000126163	0.000155711	0.000255131	0.000317367	0.000283157	0.000299607	0.000145342	0.000164573	0.000206668	0.000198692	0.000330601	0.000232185	0.000174428	0.00018061	0.00020519	0.000184997	0.000309999	0.00043277	0.000151046	0.000150297	0.000280757	0.000169992	0.000231407	0.000214395
meta_374	Allantoic acid 3	5.29165e-06	1.24937e-05	1.89432e-05	7.19151e-06	7.70057e-06	7.26928e-06	2.34983e-05	3.16623e-05	1.41554e-05	1.08941e-05	2.23796e-05	3.61276e-05	1.28574e-05	1.57975e-05	7.94945e-06	1.25967e-05	1.20551e-05	2.41007e-05	2.06957e-05	1.72269e-05	2.0997e-05	1.97664e-05	2.34974e-05	1.89038e-05	5.31241e-05	3.71701e-05	5.4243e-05	4.27223e-05	5.31695e-05	4.04749e-05	4.03166e-05	2.85235e-05	4.71086e-05	4.20522e-05	4.3011e-05	3.79638e-05	3.09597e-05	3.44422e-05	3.69559e-05	3.48546e-05	3.56566e-05	3.84571e-05	3.62149e-05	3.03739e-05	3.22379e-05	3.08442e-05	4.33245e-05	4.0328e-05
meta_375	N-Acetyl-D-galactosamine 1	3.04443e-05	1.5315e-05	1.49439e-05	3.01928e-05	1.82074e-05	3.14766e-05	0.000130349	0.000155101	7.20376e-05	5.9343e-05	0.000105662	0.000196807	3.12883e-05	4.36525e-05	3.53832e-05	3.46137e-05	3.12006e-05	4.11936e-05	4.13317e-05	3.48337e-05	3.15228e-05	4.129e-05	3.70649e-05	3.85152e-05	7.98595e-05	6.10858e-05	6.8219e-05	6.69209e-05	6.7805e-05	4.96893e-05	8.29249e-05	5.75263e-05	7.98336e-05	7.31795e-05	6.12132e-05	6.91375e-05	0.000116207	0.000140483	0.000166429	0.00011672	0.000138306	0.000157174	9.95798e-05	9.38223e-05	8.73799e-05	0.000110217	0.000111974	0.000120274
meta_376	myo-inositol	0.0457609	0.0673109	0.0605654	0.0566684	0.0553013	0.0336977	0.0412556	0.0385547	0.0379121	0.0464187	0.0464275	0.0135366	0.0418216	0.0431472	0.054225	0.0456527	0.0573124	0.0648345	0.0482124	0.0560284	0.0542083	0.0493487	0.0612021	0.041927	0.0638931	0.0601919	0.0525834	0.0546305	0.0518138	0.0700188	0.0568138	0.0535175	0.0750588	0.0636723	0.0831786	0.0627838	0.05036	0.0507232	0.0342014	0.0560785	0.0440051	0.0525522	0.060849	0.0597702	0.096846	0.062947	0.0618887	0.0640459
meta_378	N-Acetyl-beta-D-mannosamine 4	5.91982e-05	9.14931e-05	7.86849e-05	6.17646e-05	7.34614e-05	5.56156e-05	5.40155e-05	5.61835e-05	5.67671e-05	6.0654e-05	5.5172e-05	6.83598e-05	7.97708e-05	6.92898e-05	7.35718e-05	6.8066e-05	6.59496e-05	7.31437e-05	6.8039e-05	6.75566e-05	6.66408e-05	6.79263e-05	6.70188e-05	6.7154e-05	9.96281e-05	9.57179e-05	0.00011045	0.000109996	0.000103499	0.000103325	0.00010278	0.000100722	0.000110727	0.000117938	0.000110519	9.87397e-05	7.60679e-05	7.20555e-05	7.40152e-05	8.92322e-05	7.83871e-05	7.722e-05	8.22629e-05	0.000113119	0.000106388	0.000106702	8.96807e-05	9.53548e-05
meta_383	unknown	7.08337e-05	5.24535e-05	6.52242e-05	7.0917e-05	6.47051e-05	5.32952e-05	0.000109037	0.000117162	0.000118085	0.000115104	9.96335e-05	0.000149608	6.26087e-05	6.76043e-05	5.96418e-05	5.14389e-05	5.58825e-05	7.07835e-05	5.10953e-05	5.38023e-05	3.37241e-05	4.84057e-05	8.69059e-05	5.35142e-05	3.63379e-05	4.66692e-05	5.32728e-05	4.42344e-05	4.72033e-05	4.14121e-05	4.85923e-05	4.1594e-05	2.47064e-05	4.20634e-05	2.51885e-05	4.49743e-05	0.000162283	0.000170029	0.000193434	0.000153148	0.000196303	0.000188795	0.000112043	0.000108376	0.000154934	0.000117506	0.000127487	0.000115606
meta_384	Analyte 757	0.00130905	0.00109739	0.000726804	0.00101844	0.00088211	0.00101089	9.51711e-05	0.00010115	0.000110767	0.000115064	9.75158e-05	0.000121269	0.00149473	0.00155123	0.00138946	0.00140642	0.0014746	0.00136271	0.00177232	0.00157075	0.00148344	0.00163291	0.00178772	0.00161735	0.00182921	0.00147546	0.00136591	0.00148241	0.00144856	0.00138201	0.00132106	0.00149373	0.0014934	0.00153811	0.00170267	0.00147925	0.000789174	0.000577945	0.000499192	0.000784441	0.000525284	0.0006512	0.00124407	0.00125642	0.00131628	0.0013139	0.00131945	0.00121352
meta_385	d-Glucoheptose 1	0.000102221	7.31151e-05	8.71948e-05	0.000101625	8.06847e-05	7.20968e-05	0.000117288	0.000129257	0.000128411	0.00012679	0.000117581	0.000167321	8.45759e-05	8.82489e-05	7.55979e-05	8.23205e-05	8.7531e-05	0.000103905	7.4956e-05	7.59117e-05	5.15471e-05	7.23156e-05	0.000125358	8.34422e-05	5.83947e-05	7.47008e-05	8.52719e-05	6.32432e-05	6.79805e-05	6.80778e-05	6.58337e-05	6.10988e-05	3.07788e-05	6.33216e-05	3.61511e-05	5.57534e-05	0.000188781	0.00018674	0.000209732	0.000169456	0.00021576	0.000206015	0.000144618	0.000142222	0.000200582	0.000141832	0.000159808	0.000154575
meta_386	noradrenaline	0	1.29568e-05	1.3922e-05	3.3007e-05	3.77619e-05	3.19254e-05	1.57399e-05	2.11335e-05	4.30208e-05	5.45067e-05	2.90208e-05	4.74421e-05	1.17933e-05	2.17143e-05	1.27322e-05	2.0217e-05	1.28914e-05	1.91354e-05	1.68097e-05	1.64495e-05	1.59599e-05	1.77609e-05	2.02528e-05	3.72945e-05	7.92812e-06	1.7338e-05	1.93737e-05	3.39385e-05	1.37383e-05	2.53011e-05	3.19e-05	1.84257e-05	2.14038e-05	1.45212e-05	2.17747e-05	2.18459e-05	1.48725e-05	1.58029e-05	1.92682e-05	2.1499e-05	4.13866e-05	3.94541e-05	1.05352e-05	1.82547e-05	8.81009e-06	1.76774e-05	1.8424e-05	1.00711e-05
meta_388	Analyte 773	4.42564e-05	5.43072e-05	6.63013e-05	3.70137e-05	6.10018e-05	4.03939e-05	3.11768e-05	2.94543e-05	3.02125e-05	3.13379e-05	2.40639e-05	3.66344e-05	4.43023e-05	4.70409e-05	3.88294e-05	3.57516e-05	4.0716e-05	7.85483e-05	4.76658e-05	4.66066e-05	5.34849e-05	4.96001e-05	5.21495e-05	4.51676e-05	5.57012e-05	4.89578e-05	4.31151e-05	4.3798e-05	5.13164e-05	4.16964e-05	5.61473e-05	4.54253e-05	7.06646e-05	5.18845e-05	9.12045e-05	5.52522e-05	3.48972e-05	4.08638e-05	3.54532e-05	4.6314e-05	4.28207e-05	4.43065e-05	5.24116e-05	4.43184e-05	0.000114374	4.1073e-05	4.92616e-05	5.27959e-05
meta_390	Analyte 776	9.56234e-05	8.96609e-05	5.2841e-05	7.58735e-05	6.94822e-05	7.34047e-05	5.96035e-05	5.58567e-05	6.15729e-05	6.2831e-05	5.69949e-05	8.22797e-05	6.18624e-05	8.28061e-05	6.38599e-05	8.50466e-05	7.87342e-05	8.59537e-05	8.27545e-05	7.06625e-05	7.71435e-05	6.43438e-05	7.09082e-05	6.57826e-05	0.000109583	9.06493e-05	7.73525e-05	9.7191e-05	9.11029e-05	7.38365e-05	7.5823e-05	0.000101127	7.72674e-05	9.62008e-05	9.80981e-05	9.76035e-05	7.98885e-05	8.96356e-05	5.8586e-05	7.55821e-05	5.7978e-05	9.15514e-05	9.3799e-05	9.29641e-05	0.000105294	9.83279e-05	8.38264e-05	9.34659e-05
meta_391	Phytol	0.00049643	0.000617746	0.000676044	0.000455441	0.00069923	0.000381034	0.00100565	0.00110903	0.00127237	0.00114065	0.000850378	0.00137123	0.000609926	0.000479769	0.000660014	0.000299752	0.000497738	0.000543724	0.000396959	0.000435839	0.000527531	0.000481683	0.000442316	0.000360945	0.00120422	0.0014843	0.00179696	0.00147855	0.00140959	0.00119261	0.000689101	0.000927801	0.000787826	0.00100759	0.000944841	0.000954669	0.00115967	0.00150136	0.00155003	0.00111122	0.000403365	0.00157034	0.00134476	0.00134761	0.00171266	0.00118958	0.00148136	0.00127046
meta_393	Analyte 781	5.07386e-05	7.1163e-05	6.2744e-05	5.2105e-05	6.12165e-05	4.00851e-05	0.000149331	0.000137039	0.000172552	0.000178367	0.000162261	0.000203631	8.39467e-05	7.73944e-05	7.53055e-05	6.22039e-05	9.0945e-05	7.52061e-05	7.81523e-05	7.80025e-05	7.81734e-05	8.83643e-05	9.85414e-05	0.000101377	0.000229402	0.000254027	0.000329777	0.000282876	0.000284807	0.000268966	0.00030136	0.000354042	0.000274024	0.00039275	0.000349645	0.000320885	0.000189546	0.000177575	0.000146257	0.000205708	0.000126551	0.000192833	0.000243849	0.000236216	0.000290077	0.000245556	0.000244391	0.000286272
meta_394	Analyte 785	0.000451748	0.000457351	0.000487156	0.000431692	0.000422206	0.000408195	0.000487449	0.000397406	0.000503308	0.000506819	0.000559065	0.000662327	0.000386726	0.000473952	0.00041627	0.00045826	0.000532887	0.000434794	0.000489497	0.000438307	0.000426628	0.000415553	0.000460471	0.000510836	0.00122009	0.00106489	0.00102922	0.00140436	0.00110029	0.00112833	0.00167585	0.00214125	0.00170276	0.00213778	0.0021854	0.00221813	0.000700902	0.000699333	0.000455273	0.00073883	0.000493294	0.000758344	0.000932937	0.000911794	0.000968659	0.000873759	0.000812999	0.00106051
meta_402	linolenic acid	8.06332e-05	6.58344e-05	0.000102714	6.48631e-05	7.4016e-05	6.74497e-05	0.00209609	0.00220908	0.00233837	0.00230422	0.00184742	0.00265936	9.44767e-05	7.92056e-05	6.30428e-05	5.05545e-05	7.09335e-05	9.30945e-05	0.000173625	0.000104767	0.00015752	0.000136718	0.000104612	9.3419e-05	0.000170465	0.000220872	0.000169111	0.000187379	0.000168588	0.00019233	0.000162494	0.000197698	0.000214803	0.000222908	0.000284589	0.000219109	0.00195408	0.00239516	0.00207935	0.00166529	0.00134567	0.0023319	0.000575854	0.000612218	0.000723725	0.000644688	0.000688867	0.00053453
meta_403	Analyte 799	5.14219e-05	7.33615e-05	7.62163e-05	7.67208e-05	7.05736e-05	3.56501e-05	8.42119e-05	9.48916e-05	0.000108991	0.000103588	7.8784e-05	0.000117195	5.4919e-05	6.71605e-05	6.11398e-05	5.41159e-05	6.31832e-05	5.67391e-05	6.86109e-05	6.32144e-05	5.63183e-05	6.60395e-05	4.76998e-05	5.65022e-05	8.54012e-05	8.10342e-05	8.3692e-05	8.39654e-05	8.05406e-05	7.4038e-05	7.98779e-05	7.23097e-05	7.18896e-05	8.52831e-05	8.88912e-05	7.28107e-05	6.60594e-05	7.58111e-05	9.9558e-05	5.8188e-05	6.41379e-05	9.18587e-05	8.32658e-05	8.49696e-05	9.12019e-05	7.31373e-05	6.95928e-05	6.43306e-05
meta_405	stearic acid	0.00100746	0.000900905	0.00141417	0.000970633	0.000920775	0.000722439	0.000740268	0.000706256	0.000849449	0.000790445	0.000658048	0.000984018	0.00093822	0.000973248	0.000874855	0.000699756	0.000817458	0.00101169	0.000995928	0.000997782	0.000818368	0.000937984	0.00104303	0.00082266	0.00133479	0.00101825	0.000938439	0.000911325	0.00116215	0.000855623	0.00119434	0.00105917	0.000930974	0.00116568	0.00133855	0.00115376	0.000769823	0.00083311	0.000809737	0.000827663	0.000884232	0.000890456	0.000956494	0.00106403	0.000933961	0.00081846	0.00108162	0.000924645
meta_407	Glucoheptonic acid 1	0.000859431	0.000851244	0.000693016	0.00122565	0.000862167	0.000893173	0.000948698	0.000915106	0.00111105	0.00106945	0.00101096	0.00133548	0.000841842	0.00104166	0.000849917	0.0011148	0.00108155	0.000926799	0.00106629	0.000998694	0.000887493	0.00101278	0.00110208	0.00103269	0.00129504	0.00116668	0.00110818	0.00120489	0.00121104	0.00106614	0.000964957	0.00115174	0.000914462	0.00107501	0.00111247	0.00103191	0.00121613	0.00116287	0.00096171	0.00111985	0.000941336	0.00126513	0.0012764	0.00141588	0.00142265	0.00130981	0.00133112	0.00142363
meta_410	unknown	5.9677e-05	6.80137e-05	5.79936e-05	8.782e-05	5.63173e-05	4.12938e-05	0.000157718	0.000170735	9.77348e-05	7.81886e-05	0.000121954	0.00023316	0.00010308	8.27335e-05	7.2003e-05	7.28823e-05	7.86448e-05	8.21617e-05	9.60478e-05	7.86564e-05	7.44714e-05	0.000102995	8.89678e-05	7.09627e-05	0.000448724	0.000314054	0.000413671	0.000307058	0.000362419	0.000274763	0.000366236	0.000258761	0.000279323	0.000373981	0.000277212	0.000311726	0.000203624	0.000230627	0.000265468	0.000202617	0.000200664	0.000252261	0.000330834	0.00029083	0.000269592	0.000297373	0.000388449	0.000355903
meta_411	Analyte 828	0.00241731	0.00260685	0.00296288	0.00386035	0.00292699	0.00244068	0.000934329	0.00104938	0.00117503	0.00115036	0.00099281	0.00130464	0.00326456	0.00292965	0.00327864	0.00269386	0.00249364	0.00321066	0.00262905	0.00284367	0.00264851	0.00262177	0.00246248	0.00250149	0.00225673	0.00269571	0.00300857	0.00254282	0.00294432	0.00311305	0.00279464	0.00178163	0.00226132	0.00205496	0.00193369	0.00178764	0.00147653	0.00177546	0.00233404	0.00146701	0.00184971	0.00190803	0.00161291	0.00131023	0.00155092	0.0014532	0.0017988	0.00123189
meta_412	glucose-6-phosphate 1	7.83503e-05	0.000121043	7.15141e-05	0.000162601	0.000101197	4.09625e-05	3.25893e-06	4.49169e-06	8.26955e-06	6.28518e-06	3.35807e-06	5.88794e-06	0.000126187	0.000122806	7.86768e-05	6.84898e-05	8.67703e-05	9.04891e-05	8.38036e-05	8.44177e-05	5.07611e-05	0.00011395	9.58024e-05	6.8904e-05	0.000113175	0.000184193	0.000200315	0.000154725	0.000154613	0.000149418	0.000151229	0.000112135	8.83981e-05	0.000125263	0.000120691	0.00012132	9.78645e-06	4.22163e-06	6.3285e-06	1.6796e-05	4.62494e-06	6.37245e-06	8.66427e-05	7.74391e-05	8.5196e-05	7.48736e-05	9.14632e-05	7.10307e-05
meta_413	Analyte 835	2.04664e-05	2.73916e-05	4.37188e-05	8.01818e-05	7.83593e-05	7.35021e-05	6.34356e-05	4.3779e-05	0.00010291	0.000116039	6.42137e-05	9.17332e-05	1.81341e-05	2.98196e-05	3.92624e-05	3.38474e-05	2.3383e-05	2.40619e-05	4.12195e-05	2.21336e-05	2.71585e-05	3.51833e-05	2.99073e-05	3.74209e-05	3.40537e-05	1.78653e-05	2.14474e-05	3.85677e-05	9.18674e-06	2.80655e-05	6.28485e-05	3.823e-05	3.95761e-05	2.06437e-05	2.42826e-05	3.6385e-05	3.92315e-05	5.12409e-05	4.38774e-05	3.17695e-05	5.47248e-05	4.5131e-05	2.97585e-05	3.58783e-05	8.80941e-05	2.22441e-05	2.25388e-05	1.19393e-05
meta_416	unknown	0.0011207	0.00079797	0.000216808	0.00146973	0.000867068	0.000944507	0.000860215	0.00183521	0.000757013	0.000835824	0.0017985	0.00101995	0.00125779	0.00130011	0.00100964	0.00127619	0.000989619	0.000734681	0.00132232	0.00111828	0.000933891	0.00128732	0.00114539	0.00117031	0.00172418	0.00173924	0.0018933	0.00167179	0.00152115	0.00137834	0.00151605	0.00135089	0.0010009	0.00137886	0.00100344	0.00141192	0.00135577	0.00115108	0.00114044	0.001161	0.00108695	0.00108857	0.00161784	0.0017136	0.00108947	0.00148328	0.00160355	0.00153159
meta_417	Analyte 841	6.94544e-05	7.45545e-05	6.2328e-05	8.81829e-05	6.57519e-05	5.2723e-05	4.0809e-05	4.5681e-05	5.38578e-05	4.97467e-05	4.60167e-05	5.95086e-05	9.14958e-05	8.51482e-05	7.94422e-05	7.48879e-05	7.57239e-05	7.475e-05	8.53977e-05	8.31278e-05	7.60529e-05	8.64235e-05	8.19106e-05	7.11367e-05	0.000102122	0.000111461	0.000120269	0.000104676	0.000106073	0.000108706	0.000113522	0.00010872	9.80716e-05	0.00011536	0.000112634	0.000108658	9.00187e-05	7.53572e-05	8.06244e-05	7.70457e-05	7.69789e-05	7.28114e-05	9.69632e-05	9.64698e-05	0.000108304	9.50976e-05	0.000100851	9.00177e-05
meta_418	Analyte 844	0.000369169	0.000362704	0.000460513	0.000507916	0.000385817	0.000173604	0.000195404	0.000203004	0.000833836	0.000549528	0.000190024	0.000278929	0.00042257	0.000403387	0.000372273	0.000155715	0.000354124	0.000550661	0.000417451	0.00047128	0.00042904	0.000587947	0.000518815	0.000558975	0.000639991	0.000668449	0.000528286	0.000780014	0.00011005	0.000721792	0.000499829	0.000132946	0.000509647	0.000581776	0.000482457	0.000500959	0.000306683	0.00016342	0.00041505	0.000425496	0.000558272	0.000265138	0.000328516	0.000476185	0.00060978	0.000423541	0.000530982	0.000627796
meta_419	Analyte 845	8.07696e-05	0.000108395	0.00011201	0.000111729	0.00010218	7.72103e-05	0.000152685	0.00014481	0.000168369	0.000167831	0.000171256	0.000219895	0.000126583	0.000100152	9.31845e-05	7.78482e-05	7.60418e-05	0.000102394	9.84607e-05	0.000102415	8.45591e-05	0.00010748	9.37751e-05	8.5293e-05	0.000169	0.000178862	0.000186202	0.000191515	0.000182236	0.00018177	0.000209091	0.000147803	0.000172063	0.000221861	0.000249298	0.000230651	7.54601e-05	9.23863e-05	0.000107698	6.9425e-05	0.000105874	7.36495e-05	0.00016322	0.000153779	0.000209035	0.000144988	0.000153705	0.000148681
meta_420	Purine riboside	1.14575e-05	1.36191e-05	1.31262e-05	1.75555e-05	1.66271e-05	1.62748e-05	1.74087e-05	1.79998e-05	1.97043e-05	2.55913e-05	1.73658e-05	7.25056e-06	2.0159e-05	1.85756e-05	1.47395e-05	1.20637e-05	1.73717e-05	1.85069e-05	1.98517e-05	1.75501e-05	1.35123e-05	1.86355e-05	1.08084e-05	1.41024e-05	2.52872e-05	2.6234e-05	2.82393e-05	2.72171e-05	2.28048e-05	1.6231e-05	2.53238e-05	2.69009e-05	2.56775e-05	2.98181e-05	2.87265e-05	2.88111e-05	2.38366e-05	2.41309e-05	1.65701e-05	2.26907e-05	1.68565e-05	1.75957e-05	2.33318e-05	2.02374e-05	3.65603e-05	2.23829e-05	2.35299e-05	2.00066e-05
meta_421	Analyte 848	0.000205493	0.000208755	0.000161811	0.000166803	0.000168025	0.000103698	0.000144311	0.000164954	0.000166782	7.43181e-05	0.000127477	0.000226458	0.000190742	0.000177509	0.00016972	0.000169116	0.000202826	0.000210032	0.000208204	0.000193628	0.000194799	0.000178681	0.000182269	0.000183025	0.000177481	0.000178744	0.000227347	0.000204928	0.000230033	0.000208635	0.000187617	0.000246612	0.000247576	0.000252789	0.000257512	0.0002492	0.000277177	0.000343237	0.000427222	0.000265252	0.000334599	0.000292252	0.000221431	0.000245864	0.000215142	0.000228671	0.00024819	0.000343317
meta_423	unknown	3.40358e-05	3.88284e-05	4.65112e-05	3.08339e-05	3.54155e-05	2.41841e-05	3.1794e-05	3.54708e-05	3.83215e-05	4.03846e-05	3.14165e-05	4.31454e-05	4.54063e-05	4.86748e-05	3.99207e-05	3.56999e-05	4.36832e-05	4.37904e-05	3.81294e-05	4.08522e-05	4.35219e-05	3.41088e-05	3.43951e-05	3.4519e-05	6.2738e-05	5.12885e-05	6.12622e-05	5.32324e-05	5.73849e-05	4.94567e-05	5.01632e-05	5.39548e-05	6.03553e-05	5.80829e-05	5.94035e-05	6.18981e-05	4.03817e-05	3.68259e-05	4.02224e-05	4.47017e-05	4.36211e-05	4.08235e-05	4.0746e-05	4.69133e-05	5.85832e-05	5.26768e-05	4.55429e-05	4.46221e-05
meta_424	6-phosphogluconic acid	0.000124744	0.000133319	9.81929e-05	0.00014136	0.0001462	7.84741e-05	3.53893e-05	3.71984e-05	5.01366e-05	4.90425e-05	4.1052e-05	5.14134e-05	0.000125143	0.000162274	0.000131871	0.000157626	0.000152005	0.00012894	0.00014658	0.000124055	0.000117872	0.000133888	0.000125997	0.000136044	0.000171881	0.000143963	0.000168229	0.000185525	0.000161344	0.000179691	0.000184049	0.000188706	0.000174109	0.000196382	0.000172513	0.000188771	0.000111338	0.000100747	0.000100626	0.000105736	9.89457e-05	9.57586e-05	0.000146068	0.000150125	0.00015453	0.000139588	0.00016009	0.000152537
meta_426	Analyte 863	0.00183179	0.00100912	0.00114186	0.00166459	0.00117705	0.00127268	0.000931611	0.00101273	0.00124554	0.00125504	0.00111919	0.00134557	0.00141681	0.00152877	0.000989675	0.00138158	0.00116857	0.000958298	0.00157961	0.00159585	0.00127147	0.00183816	0.00160898	0.00156713	0.00225421	0.00203704	0.00218601	0.00222345	0.00200103	0.00180432	0.00220722	0.00232745	0.00145449	0.00226536	0.00158811	0.00228203	0.00153302	0.00139871	0.00174816	0.00190317	0.00160289	0.00151149	0.00167853	0.00189248	0.00102534	0.00170298	0.002123	0.00194233
meta_429	uridine 2	0.000132045	0.000137325	0.000186913	0.000111113	0.000134728	0.000125474	0.00089611	0.00122476	0.00150134	0.00135923	0.000951315	0.00184261	4.74516e-05	5.23091e-05	4.2633e-05	8.39992e-05	9.82288e-05	0.000187747	8.46141e-05	3.74131e-05	0.000145903	4.79627e-05	4.21005e-05	3.45866e-05	4.19575e-05	2.37495e-05	3.54264e-05	2.48633e-05	7.58141e-05	7.25821e-05	6.10205e-05	8.78598e-05	0.000114207	6.15919e-05	7.98531e-05	5.69727e-05	0.00013545	0.000138175	0.000126633	0.000107246	0.000138356	0.000153592	4.62439e-05	4.8277e-05	8.61956e-05	7.92177e-05	6.48406e-05	3.73008e-05
meta_433	DL-dihydrosphingosine 1	9.52664e-05	0.000105829	0.000105792	7.70369e-05	0.000112207	7.74037e-05	8.54697e-05	8.54906e-05	9.42006e-05	8.90908e-05	8.4763e-05	0.000113978	0.000112978	0.000112682	0.000105585	0.000101806	0.00013971	9.81365e-05	0.000100742	9.84713e-05	9.20798e-05	9.47729e-05	8.12248e-05	8.91158e-05	0.000135311	0.000123211	0.000133253	0.00012124	0.000127594	0.000115803	0.000129501	0.000124002	0.00012554	0.000127244	0.000136824	0.000134023	0.000110321	0.000107448	0.00010273	9.86585e-05	0.000104454	0.000105182	0.000113629	0.000118061	0.000157716	0.000113887	0.000111078	0.000114588
meta_435	salicin	0.000715351	0.000903445	0.000985216	0.00124742	0.00120885	0.00132449	0.000684422	0.000604662	0.00106538	0.0011307	0.000622042	0.000940841	0.000794386	0.000867959	0.000763642	0.000832537	0.0007461	0.000979438	0.00102873	0.000870483	0.000835846	0.000963597	0.000840273	0.000925284	0.000211513	0.000883602	0.000838211	0.00103865	0.000638798	0.000914007	0.00120992	0.000940665	0.000757625	0.000795096	0.000997933	0.000995074	0.00074501	0.000836253	0.000701348	0.000769134	0.000835926	0.000872004	0.000778931	0.000840147	0.000475163	0.00073255	0.000708611	0.000637036
meta_436	unknown	0.000140462	0.000155659	0.000119611	0.000141124	0.000146813	0.000125404	0.000120294	0.000115979	0.000148922	0.000138096	0.000119252	0.000163568	0.000144229	0.000156679	0.000131406	0.000139463	0.000144493	0.00019055	0.000163101	0.000151959	0.000140749	0.000148571	0.000164728	0.000152033	0.000174269	0.000175278	0.000162388	0.000175293	0.00016128	0.000159833	0.00019416	0.000168658	0.000163865	0.000185941	0.000196539	0.000196632	0.000145756	0.000141101	0.000136303	0.000142017	0.000144693	0.000150853	0.000162522	0.000166423	0.000194181	0.000146204	0.000162858	0.000159411
meta_438	Analyte 882	6.7952e-05	0.000110792	0.000198791	0.000106327	0.00024522	0.000198808	0.000123197	0.000115902	0.000120301	0.000130121	0.000114811	0.00014933	8.68446e-05	7.59591e-05	9.10396e-05	8.42086e-05	0.000226689	0.000191665	9.07872e-05	9.54478e-05	9.57786e-05	0.000108957	7.19885e-05	6.77744e-05	5.71077e-05	9.15935e-05	0.000102058	0.000138124	7.77319e-05	0.000152624	0.000113716	6.68089e-05	8.18254e-05	4.92244e-05	0.000108873	9.57445e-05	0.000115614	0.000166746	9.28987e-05	0.000101652	0.000132227	0.000143408	0.000130653	0.000119042	0.000196469	0.000123011	9.10032e-05	7.42618e-05
meta_440	Analyte 885	0.000109813	0.000115843	0.000149554	0.000104873	0.000141681	9.96345e-05	0.000103225	0.000124883	0.000136457	0.000131579	0.000103247	0.000149941	0.000124247	0.000134492	0.000143903	0.000110819	0.000149502	0.00017678	0.00012295	0.000112165	0.000141149	0.000119069	0.000103164	0.000119398	0.000131498	0.0001323	0.000151231	0.000144634	0.000142073	0.000147873	0.000140737	0.00014292	0.000187243	0.000133539	0.000222597	0.000142908	0.000134264	0.000136562	0.000137906	0.000137648	0.000131888	0.000136317	0.000142904	0.000149516	0.000237473	0.000164337	0.000144772	0.000141954
meta_443	arbutin	2.62235e-05	1.92976e-05	1.96045e-05	1.58575e-05	2.28981e-05	1.80638e-05	1.24355e-05	1.39268e-05	1.1846e-05	1.18597e-05	1.17254e-05	1.82531e-05	1.80571e-05	2.45808e-05	1.87521e-05	2.03463e-05	2.4761e-05	2.4411e-05	2.36502e-05	1.93992e-05	1.91877e-05	1.77883e-05	1.94531e-05	1.97893e-05	2.4508e-05	2.37543e-05	1.75233e-05	2.15262e-05	2.22627e-05	2.14068e-05	2.36835e-05	2.542e-05	2.84589e-05	2.10196e-05	2.59836e-05	2.76804e-05	1.99925e-05	2.05659e-05	1.84784e-05	2.21832e-05	1.74649e-05	2.11636e-05	2.94518e-05	2.36357e-05	3.43053e-05	3.12365e-05	2.56754e-05	2.41222e-05
meta_444	inosine	4.52556e-05	3.79027e-05	2.85156e-05	3.52968e-05	3.43594e-05	2.92715e-05	4.03477e-05	4.20216e-05	4.87082e-05	4.08102e-05	3.89544e-05	5.44463e-05	4.75496e-05	5.60079e-05	4.46069e-05	4.54809e-05	5.52708e-05	4.49481e-05	5.50739e-05	5.46026e-05	5.19391e-05	4.96157e-05	5.86264e-05	4.75766e-05	5.79684e-05	5.584e-05	5.73822e-05	5.36109e-05	5.04781e-05	5.01014e-05	5.28891e-05	5.67683e-05	5.94262e-05	6.13047e-05	5.36204e-05	5.76544e-05	4.76757e-05	4.48802e-05	4.64612e-05	4.36453e-05	4.52084e-05	4.5239e-05	6.14074e-05	5.801e-05	7.53372e-05	6.32779e-05	5.77076e-05	5.61101e-05
meta_445	Analyte 893	0.000345582	0.000460769	0.000463048	0.000377339	0.000503263	0.000450536	0.000455207	0.0003967	0.000624266	0.000599548	0.000381787	0.000584838	0.000432775	0.000533591	0.000432143	0.000423621	0.000570926	0.00049668	0.000484438	0.000441988	0.000418753	0.000453298	0.000457522	0.000410441	0.000543893	0.000492935	0.000478357	0.00053851	0.000444017	0.000492895	0.000542529	0.000511823	0.000456383	0.000510199	0.000510049	0.000564223	0.00044515	0.000496142	0.000384654	0.000427432	0.000436198	0.000506342	0.000509353	0.000487189	0.000596247	0.000494316	0.000464378	0.00046023
meta_447	Analyte 896	0.000111368	0.000139487	0.00144052	8.13139e-05	0.000135954	9.35398e-05	0.000446675	0.000385657	0.000299391	0.000383354	0.00036733	0.000505528	8.40964e-05	0.000151875	0.000122349	8.43636e-05	0.00013155	0.000212363	0.000135553	8.44048e-05	0.000113943	6.00525e-05	8.5509e-05	0.000115811	0.000137924	9.26526e-05	8.38967e-05	8.77876e-05	8.59437e-05	9.00779e-05	0.000127144	9.78879e-05	0.000172015	9.56925e-05	0.000161497	0.000104321	0.000165294	0.000197321	0.000127339	0.000162392	0.000153594	0.000213287	0.000121058	0.000128598	0.000361129	0.000134491	0.000158544	0.000144742
meta_451	sucrose	0.0259282	0.0135682	0.015622	0.019948	0.0243789	0.00210491	2.09578e-05	1.73301e-05	2.01019e-05	1.93031e-05	2.61607e-05	3.35541e-05	0.0212296	0.0102083	0.00481742	0.00513755	0.0147971	0.00888066	0.0121558	0.0203207	0.00590076	0.0161153	0.0329535	0.012315	0.00889957	0.0121413	0.00415399	0.00469254	0.0151934	0.00449889	0.000273346	0.0020687	0.000115298	0.000806965	0.00183067	0.000864166	3.90439e-05	2.94724e-05	2.11611e-05	5.63521e-05	5.2351e-05	4.23826e-05	0.000129227	0.0011621	0.000907683	0.000143064	0.00017686	0.000547479
meta_452	Analyte 903	0.000290546	0.000198237	0.000208104	0.000262245	0.00025309	8.06203e-05	0.000163416	0.000187801	0.000192805	0.000187396	0.000160557	0.000216249	0.000335157	0.000192892	0.000141929	0.000118784	0.000193869	0.000186732	0.000184945	0.00027925	0.000132192	0.000237961	0.000319603	0.000190125	0.000204646	0.000275094	0.000242674	0.00018128	0.000316707	0.00018122	0.00014557	0.000133598	0.00011026	0.000146574	0.000136107	0.000125978	0.000121539	0.000127519	0.000180363	0.000130677	0.000139562	0.000139585	0.000157097	0.000158634	0.000177471	0.000137093	0.000161319	0.000187748
meta_456	Analyte 910	6.7696e-05	8.03214e-05	8.5288e-05	0.000106898	7.06663e-05	5.85787e-05	0.000114122	0.000136619	0.000151104	0.000136256	0.000107886	0.000161592	0.000144916	7.74102e-05	0.000124479	8.23149e-05	8.87865e-05	0.000149127	7.39745e-05	0.000113624	9.47589e-05	7.77716e-05	9.79129e-05	8.86914e-05	0.000126384	0.000151218	0.000190123	0.000145952	0.000155064	0.000158101	0.000136271	0.0001227	0.000116882	0.000136081	0.000147446	0.000127085	0.000123816	0.000133684	0.000161424	0.000128628	0.000132794	0.000150572	0.000150314	0.000140832	0.000149433	0.000128365	0.000138411	0.000146929
meta_458	lactose 1	0.000162634	0.000204598	0.000181996	0.000165031	0.000182127	0.000135193	0.000114262	0.000121107	0.000138876	0.000124008	0.00010778	0.000166127	0.000161972	0.00017367	0.000152726	0.000137782	0.000163523	0.00017181	0.000156211	0.00016928	0.000150132	0.000174765	0.00016961	0.000151525	0.000152118	0.000175417	0.000174431	0.000166178	0.000174576	0.000176472	0.000145882	0.000136118	0.000147498	0.000143268	0.000147888	0.000132332	0.000121956	0.000133736	0.000148856	0.000118497	0.000137694	0.000150485	0.000164197	0.000164847	0.000213623	0.000148887	0.000162146	0.000179339
meta_461	maltose	0.000622135	0.00046597	0.000436789	0.00049171	0.000418249	0.000277899	1.26017e-05	1.04451e-05	2.00885e-05	2.33735e-05	8.70997e-06	1.99129e-05	9.61632e-05	0.000137012	9.79469e-05	0.000107922	0.000125181	0.000124266	0.000182444	0.000127283	0.000134236	0.000187634	0.000227837	0.000180109	0.000169152	0.000253182	0.000184417	0.000278441	0.000191202	0.000252411	9.98698e-05	0.000187591	5.55714e-05	0.000100199	0.000131226	8.22954e-05	0.000299326	0.000273443	0.000212391	0.000324317	0.000222953	0.000285662	0.000684651	0.000734256	0.000658804	0.000565786	0.000699478	0.000778704
meta_464	unknown	0.000313587	0.00030881	0.000298486	0.000275874	0.000314571	0.000208375	7.68914e-05	9.11841e-05	7.91296e-05	7.7554e-05	2.21656e-05	0.000106838	0.000114532	0.000165486	0.000168737	0.000125809	0.00016585	0.000141856	0.000160766	0.000137468	0.000133201	0.000174107	0.000185551	0.000156805	0.000143033	0.000184853	0.000166672	0.00019327	0.000171461	0.000173246	0.000122781	0.000147123	9.45605e-05	0.000121402	0.000144455	0.000111924	0.000235834	0.000222148	0.000196214	0.000242654	0.000191811	0.000233276	0.000397648	0.000394551	0.000415639	0.000338429	0.000402007	0.000405952
meta_465	guanosine	0.000866335	0.000544519	0.00159528	0.000617937	0.000707221	0.000453252	0.0159996	0.0168332	0.0185085	0.0174967	0.0157532	0.0229231	0.000515131	0.000911092	0.000795998	0.00065821	0.000678018	0.000783463	0.000942041	0.000712192	0.000806374	0.000698787	0.000689913	0.000956371	0.000512284	0.000539299	0.000882897	0.000610075	0.000685105	0.000808615	0.00104164	0.00080959	0.000792478	0.000819554	0.000601803	0.000684855	0.00242047	0.00264516	0.00290888	0.00214802	0.00280612	0.00275472	0.000744797	0.000927014	0.000665814	0.000897243	0.00112768	0.000755901
meta_468	Gentiobiose 1	0.000136523	0.000100922	9.90466e-05	0.000110552	0.000101045	0.000110213	0.000167103	0.000167057	0.000178735	0.000179697	0.000167219	0.000221686	8.54617e-05	0.000134296	0.000111521	0.000134979	0.000114294	0.000110834	0.000138089	0.000109426	0.000108622	0.000111187	0.00011024	0.000130513	1.04552e-05	6.30633e-06	7.64548e-05	1.20382e-05	8.30638e-06	4.49875e-06	6.2193e-06	6.59677e-06	5.01324e-06	8.31831e-06	1.97647e-06	8.15868e-06	9.80366e-06	2.57128e-06	2.93176e-06	1.09897e-05	4.69139e-06	1.2334e-05	3.09642e-06	9.84409e-06	1.33711e-06	1.05406e-05	1.31819e-05	6.47572e-06
meta_470	Lactobionic Acid 2	9.37159e-05	7.89913e-05	5.41898e-05	7.78901e-05	7.84726e-05	6.95268e-05	2.75745e-05	2.78671e-05	3.23019e-05	2.9956e-05	2.18246e-05	4.22319e-05	8.8814e-05	9.87897e-05	8.86209e-05	9.91312e-05	0.000101491	8.64153e-05	9.89647e-05	7.9287e-05	9.48814e-05	9.4509e-05	7.95305e-05	7.0971e-05	0.000125439	0.000110064	0.000113788	0.000119834	0.000119361	0.000114382	8.91619e-05	8.82281e-05	8.48752e-05	9.9238e-05	0.000101179	9.88834e-05	6.941e-05	6.17797e-05	5.85547e-05	6.56991e-05	6.53983e-05	6.91196e-05	8.83648e-05	9.1729e-05	9.85219e-05	9.05883e-05	9.27245e-05	9.42478e-05
meta_471	maltitol	0.000302099	0.000271745	0.000300272	0.000301958	0.0002937	0.00021338	0.000171083	0.00019595	0.000197207	0.000180312	0.000101616	0.00024571	0.000378524	0.000356646	0.000359144	0.000309263	0.00031948	0.000342594	0.000363652	0.000295079	0.00032243	0.000370713	0.000263472	0.000234289	0.000405299	0.000396959	0.000469154	0.000381207	0.000438279	0.000413063	0.00040088	0.000336686	0.000413506	0.000429969	0.000416048	0.000400055	0.000364899	0.000371212	0.000385121	0.000370909	0.000363248	0.000401735	0.000411854	0.000388173	0.00052023	0.000407583	0.000436891	0.000394801
meta_472	naringenin 2	0.000117248	7.40319e-05	9.4491e-05	9.18154e-05	0.000111721	9.79272e-05	0.000119185	0.000117678	0.00012986	9.56224e-05	6.91532e-05	0.000166873	7.40507e-05	8.88729e-05	0.000111808	0.000121396	0.000112289	8.11747e-05	0.000115185	6.45138e-05	0.000137688	9.05842e-05	5.7555e-05	6.50195e-05	0.000147406	0.000141215	0.000150392	0.000153485	0.00012681	0.000118224	0.000139712	0.000131704	0.000133102	0.000128225	0.000191382	0.000165915	0.000198638	0.000175992	0.000157347	0.000179725	0.000179607	0.000191869	0.000167762	0.000194462	0.000267402	0.000175266	0.000200233	0.000166113
meta_473	Isomaltose 1	0.000118378	7.38869e-05	0.000104955	7.22512e-05	0.000126015	9.05501e-05	0.00016134	0.000149355	0.000170307	0.000129976	0.000121491	0.000226573	6.48988e-05	9.07177e-05	0.000105515	9.92425e-05	4.83138e-05	8.81224e-05	0.000106502	6.22677e-05	9.69182e-05	8.90627e-05	5.1305e-05	5.9028e-05	0.000110862	8.57978e-05	8.6434e-05	9.95073e-05	9.2563e-05	8.96975e-05	2.34512e-05	9.66578e-05	0.000101758	0.000104901	3.11935e-05	0.000119186	0.00015748	0.00020106	9.80988e-05	0.000158449	0.000159343	0.000200747	0.000136723	0.000153032	0.000225099	0.00014695	0.000174802	0.000136167
meta_474	unknown	7.69137e-06	8.11258e-06	1.2714e-05	8.16922e-06	1.54361e-05	8.688e-06	9.44343e-06	1.31754e-05	1.01293e-05	1.00673e-05	1.17305e-05	1.58821e-05	1.00934e-05	1.03883e-05	1.17868e-05	1.34979e-05	1.51357e-05	1.72711e-05	1.38814e-05	1.0225e-05	1.21851e-05	1.13452e-05	1.02832e-05	8.56814e-06	1.74032e-05	1.50776e-05	1.76413e-05	1.99367e-05	1.7588e-05	1.54621e-05	2.31506e-05	1.27399e-05	1.32834e-05	1.36234e-05	2.14311e-05	1.63209e-05	1.41504e-05	1.66961e-05	1.5049e-05	1.45371e-05	2.15915e-05	1.68403e-05	1.46189e-05	1.43897e-05	1.56813e-05	1.1231e-05	1.95947e-05	1.27071e-05
meta_475	unknown	3.54721e-05	3.21468e-05	3.30966e-05	3.31745e-05	3.55662e-05	1.93847e-05	1.21684e-05	1.78712e-05	1.93501e-05	1.52396e-05	1.08943e-05	1.92627e-05	4.18748e-05	3.90347e-05	4.13865e-05	3.41602e-05	3.92611e-05	4.01176e-05	3.86447e-05	3.4899e-05	4.39529e-05	3.52537e-05	3.51395e-05	2.6866e-05	5.28917e-05	5.76243e-05	6.66433e-05	4.75834e-05	6.16189e-05	4.84251e-05	4.77567e-05	3.90891e-05	3.12437e-05	3.64129e-05	5.09725e-05	3.80742e-05	2.78345e-05	3.38404e-05	3.05827e-05	2.81083e-05	3.95043e-05	2.94596e-05	4.06763e-05	3.98509e-05	3.44126e-05	3.9634e-05	4.47755e-05	2.88952e-05
meta_476	Digalacturonic acid 2	0.000610857	0.000720774	0.000409971	0.000575929	0.000702856	0.000474497	0.000116655	7.4914e-05	0.000139122	0.00013215	8.82229e-05	0.000170963	0.000372317	0.000450645	0.000366637	0.000617648	0.000520773	0.000317099	0.000557513	0.000421025	0.000441952	0.000427718	0.000518063	0.00052761	0.000953749	0.000746121	0.000679483	0.000908818	0.000824725	0.000722346	0.000683835	0.000772801	0.000516854	0.00061099	0.000925549	0.000880542	0.00066043	0.000795886	0.000236366	0.000702621	0.000364496	0.000864513	0.000552148	0.00060965	0.000732745	0.000517574	0.000599658	0.000687676
meta_478	palatinitol 2	0.000222845	0.000232968	0.000211968	0.000221859	0.000216601	0.000152483	0.00017214	0.000196479	0.000225107	0.000203599	0.000153927	0.000263675	0.000304496	0.000257783	0.000278666	0.000236894	0.000227157	0.000289681	0.000243122	0.000248818	0.000236001	0.000226407	0.000194413	0.000197683	0.000305199	0.000309741	0.000381906	0.000286305	0.000302046	0.000292222	0.000324236	0.000228202	0.000296896	0.000302991	0.000344609	0.000268874	0.000303009	0.00027975	0.000305254	0.000263501	0.000302032	0.000282121	0.000285551	0.000290345	0.000320879	0.000275732	0.00027141	0.000275229
meta_479	Analyte 954	9.64042e-05	0.000103211	7.74254e-05	9.12078e-05	0.000108097	7.66201e-05	4.24374e-05	4.87739e-05	5.39493e-05	5.3548e-05	4.22464e-05	6.78843e-05	0.000111533	0.000112513	0.00010573	0.000117101	0.000115322	0.000106052	0.000109432	9.34148e-05	9.76817e-05	0.000103519	9.44248e-05	8.60585e-05	0.000155138	5.48453e-05	0.0001618	0.000158786	0.000159936	0.000145804	0.000130649	0.00011335	0.000123722	0.0001385	0.00013963	0.000137126	0.000112353	0.000101427	0.000110065	0.000106596	0.00012483	0.00011368	0.000126972	0.000136727	0.00014951	0.000124259	0.000136138	0.000122744
meta_480	(+/-)-Taxifolin	4.56057e-05	5.52268e-05	3.15755e-05	3.21019e-05	5.67233e-05	3.62972e-05	1.16993e-05	6.47629e-06	1.15011e-05	8.99552e-06	1.34812e-05	1.49947e-05	1.46105e-05	3.24412e-05	2.3353e-05	3.05152e-05	3.72835e-05	2.55795e-05	6.94925e-05	4.39639e-05	4.66526e-05	5.87658e-05	8.73542e-05	4.63191e-05	6.93387e-05	5.39809e-05	2.50825e-05	7.69248e-05	4.09392e-05	4.09875e-05	4.56587e-05	8.63823e-05	4.02282e-05	5.66037e-05	8.58414e-05	6.51012e-05	3.40315e-05	5.07465e-05	8.86559e-06	4.38194e-05	1.34074e-05	4.87429e-05	6.0726e-05	7.9608e-05	5.61095e-05	7.11134e-05	5.70359e-05	7.16486e-05
meta_481	Galactinol 1	0.000132103	0.000164581	0.000164084	0.000148047	0.000171675	9.50234e-05	8.64569e-05	9.79946e-05	0.000130838	0.000114166	0.000110126	0.000136196	0.000152641	0.000154829	0.000180429	0.000100914	0.000197162	0.000174951	0.000148054	0.000109825	0.000127809	0.000136594	0.000109191	0.000139382	0.000132033	0.000102652	5.71186e-05	6.63525e-05	8.33673e-05	5.69947e-05	0.000104295	0.000151359	4.49238e-05	6.02056e-05	6.66328e-05	6.86052e-05	2.98366e-05	8.89899e-05	7.58392e-05	3.03062e-05	2.77048e-05	0.000107615	4.41538e-05	4.94294e-05	6.85375e-05	4.64026e-05	4.36508e-05	6.20266e-05
meta_483	Analyte 962	0.00012409	0.000108419	5.88238e-05	7.46136e-05	9.75493e-05	7.3526e-05	5.25692e-05	4.57949e-05	0.000205283	5.69415e-05	5.68648e-05	7.10181e-05	0.000107863	0.000124958	9.96949e-05	0.000130271	0.000126019	8.81619e-05	0.000137411	0.000110738	0.000101985	0.000120831	0.000116453	0.000114617	0.000168478	0.000145984	0.000147387	0.000162388	0.000159553	0.000141042	0.000135662	0.000129538	0.00011715	0.00012889	0.000140463	0.000136439	9.00868e-05	7.77791e-05	6.71569e-05	8.65421e-05	8.4193e-05	8.70989e-05	0.000124699	0.000140579	0.000104801	0.000104216	0.00012558	0.000126338
meta_485	Analyte 964	3.29345e-05	2.8651e-05	3.16769e-05	2.97417e-05	2.59431e-05	1.8961e-05	2.18016e-05	2.48346e-05	2.79755e-05	2.89025e-05	2.06443e-05	3.16348e-05	3.79258e-05	3.36305e-05	3.47515e-05	2.98474e-05	4.05602e-05	2.95779e-05	3.61559e-05	3.32408e-05	3.05382e-05	3.94754e-05	3.90193e-05	3.15759e-05	5.97626e-05	6.10559e-05	6.77855e-05	5.70032e-05	6.65136e-05	5.72362e-05	5.00003e-05	4.05099e-05	3.45766e-05	5.07199e-05	5.61805e-05	4.56207e-05	3.17855e-05	2.73462e-05	3.10676e-05	2.47429e-05	3.75139e-05	3.13723e-05	2.67794e-05	4.3081e-05	5.94458e-05	3.08965e-05	4.34572e-05	4.63656e-05
meta_486	Analyte 967	0.000427875	0.000422767	0.00030646	0.000369199	0.000380224	0.000256748	0.000361209	0.000400032	0.00045126	0.000408824	0.00033774	0.000523641	0.000466606	0.000439919	0.000393083	0.000380047	0.000441111	0.000380219	0.00047855	0.000443692	0.00041479	0.000426656	0.000412466	0.000370725	0.000575095	0.000547881	0.000614962	0.000559874	0.000579161	0.000522274	0.000569421	0.000486768	0.000481443	0.000569263	0.000556604	0.000553197	0.000449623	0.000449956	0.000427847	0.00042242	0.000381441	0.000477571	0.000518845	0.00050556	0.000554907	0.000449387	0.000527821	0.000513014
meta_487	Analyte 969	5.34889e-05	5.31121e-05	5.39314e-05	4.61272e-05	4.98897e-05	4.07535e-05	3.66904e-05	3.59619e-05	4.17287e-05	3.9579e-05	3.89473e-05	4.86939e-05	4.99696e-05	4.93116e-05	4.56509e-05	4.35956e-05	5.1473e-05	4.99351e-05	4.65477e-05	4.62504e-05	4.04479e-05	4.57213e-05	3.58195e-05	4.7059e-05	6.29012e-05	5.51095e-05	5.47495e-05	5.50901e-05	5.67444e-05	5.05843e-05	5.52603e-05	4.67876e-05	6.10153e-05	6.18693e-05	5.34423e-05	5.64502e-05	4.44519e-05	4.33722e-05	3.88805e-05	4.19569e-05	4.55781e-05	4.60973e-05	5.90112e-05	5.17731e-05	6.87119e-05	5.75731e-05	5.39414e-05	5.71839e-05
meta_489	Analyte 972	0.00599214	0.00590375	0.0059103	0.00618062	0.00658546	0.00361271	0.000626993	0.000705273	0.000782142	0.00072415	0.000546147	0.00084855	0.00756232	0.00626526	0.00666173	0.0049725	0.00521793	0.00646989	0.005869	0.00639239	0.00584978	0.00659778	0.00646987	0.0052146	0.00697452	0.0082068	0.0102165	0.0077451	0.00867133	0.00891928	0.00887302	0.00659451	0.00807324	0.0084033	0.00844148	0.00670896	0.00488416	0.0049498	0.00577845	0.00484827	0.00470747	0.00499181	0.00698488	0.00674829	0.00834646	0.00625933	0.00799856	0.00641374
meta_493	Analyte 976	0.00105041	0.00114111	0.00117768	0.00109118	0.00156162	0.000937922	0.000759939	0.000804523	0.00105121	0.000867877	0.000592699	0.0011225	0.00130255	0.00133676	0.00140174	0.00103865	0.00147219	0.00128611	0.00112025	0.000915363	0.00113972	0.00128049	0.000903689	0.000675622	0.00125404	0.00147301	0.00173055	0.00169102	0.00155982	0.0016305	0.00157666	0.00143619	0.00137328	0.00162516	0.00221959	0.00163841	0.00173926	0.00180271	0.00155032	0.00188422	0.00160444	0.00180287	0.001413	0.00159433	0.00212349	0.00155236	0.0017166	0.0016864
meta_494	Analyte 980	0.0034512	0.00492389	0.00316667	0.00437692	0.00457773	0.00179879	0.000363489	0.000423737	0.000412495	0.000384172	0.00017228	0.000533438	0.00590699	0.00422362	0.00407961	0.00269608	0.00350322	0.00341412	0.00436639	0.00481542	0.00316234	0.00465055	0.00417586	0.00352479	0.00599616	0.00628313	0.00828996	0.00581045	0.00656302	0.00604987	0.00440886	0.00381952	0.00400721	0.00526134	0.00567981	0.00437818	0.00372083	0.00488174	0.00328494	0.00359527	0.00384228	0.00494883	0.00343163	0.00375878	0.00454098	0.00349231	0.00429058	0.00401549
meta_497	Analyte 985	0.000455164	0.000414038	0.000429006	0.000251265	0.000299088	0.000215138	0.000211737	0.000150607	0.000208506	0.000157336	8.84615e-05	0.000152648	0.00040125	0.00029789	0.00026041	9.03454e-05	0.000162899	0.000310463	0.00033057	0.000341039	0.0002765	0.000357917	0.000310774	0.000178516	0.00041622	0.000328015	0.000297108	0.000230905	0.000361429	0.000178414	0.000568528	0.000363575	0.000228171	0.000344522	0.00039784	0.000399391	8.91164e-05	0.000159197	0.000165632	0.000179521	0.000179025	9.60201e-05	0.000339972	0.000315246	0.000498673	0.000180865	0.000359618	0.000222747
meta_293	IS	0.016019	0.017659	0.0199186	0.0162059	0.0158914	0.0147982	0.0131613	0.0141476	0.0140574	0.0154014	0.0150871	0.018803	0.0173944	0.0212127	0.0205628	0.020786	0.01976	0.0209038	0.0200281	0.0189145	0.0195219	0.0195872	0.0210947	0.0181212	0.0178932	0.0149857	0.0161257	0.0192346	0.0154038	0.0166677	0.0229553	0.0218797	0.0255943	0.0232542	0.0251187	0.0218397	0.021124	0.0165255	0.0166911	0.0196102	0.01911	0.0177064	0.0213668	0.0210906	0.0287268	0.0210672	0.0215687	0.0198747
[truncated: 110 more columns]
