# Supplementary material for: Metabolic profiling and gene expression analysis reveal the quality deterioration of postharvest toon buds between two different storage temperatures
Source: Front Plant Sci. 2023 Mar 20;14:1142840. doi: 10.3389/fpls.2023.1142840 (PMC10067724; doi:10.3389/fpls.2023.1142840)
Supplement: Supplementary file 4 [file Table_3.xlsx]

## Sheet: All_cor
	CK-0h-4	CK-0h-3	CK-0h-2	CK-0h-5	CK-0h-1	CK-0h-6	RT-72h-3	RT-72h-5	RT-72h-2	RT-72h-1	RT-72h-6	RT-72h-4	LT-12h-3	LT-12h-1	LT-12h-4	LT-12h-6	LT-12h-5	LT-12h-2	LT-24h-2	LT-24h-6	LT-24h-3	LT-24h-4	LT-24h-5	LT-24h-1	LT-48h-6	LT-48h-4	LT-48h-3	LT-48h-1	LT-48h-5	LT-48h-2	LT-72h-1	LT-72h-5	LT-72h-4	LT-72h-6	LT-72h-2	LT-72h-3	RT-12h-5	RT-12h-4	RT-12h-3	RT-12h-2	RT-12h-1	RT-12h-6	RT-24h-3	RT-24h-5	RT-24h-4	RT-24h-2	RT-24h-1	RT-24h-6	RT-48h-4
CK-0h-4	1	0.905225	0.768016	0.950265	0.867059	0.915168	0.652139	0.642908	0.645399	0.630043	0.631144	0.623989	0.945936	0.926585	0.894883	0.925242	0.881233	0.824897	0.951893	0.93916	0.91751	0.930008	0.913874	0.907185	0.839427	0.840259	0.820617	0.810829	0.827391	0.803104	0.798943	0.804212	0.755446	0.799036	0.74819	0.800073	0.756867	0.769193	0.743724	0.7749	0.762928	0.730721	0.825373	0.834194	0.726583	0.797888	0.822837	0.832084	0.682602
CK-0h-3	0.905225	1	0.799435	0.913133	0.915408	0.908667	0.64282	0.634312	0.639578	0.629491	0.630427	0.623419	0.892461	0.878336	0.938698	0.86126	0.913124	0.831643	0.885476	0.905788	0.920263	0.862931	0.876348	0.882861	0.782135	0.787214	0.777384	0.775481	0.79976	0.811883	0.751423	0.735324	0.766059	0.7454	0.784923	0.755388	0.708371	0.729264	0.688861	0.712254	0.713382	0.71778	0.784134	0.769392	0.750705	0.779933	0.76104	0.777642	0.648828
CK-0h-2	0.768016	0.799435	1	0.760778	0.84909	0.80028	0.601699	0.604015	0.606366	0.594597	0.604064	0.574971	0.759742	0.713938	0.818677	0.708441	0.816644	0.862693	0.75571	0.772291	0.822043	0.725214	0.727842	0.743082	0.683575	0.677866	0.678829	0.672929	0.695095	0.737697	0.672588	0.645975	0.729513	0.65451	0.744485	0.663737	0.639173	0.669479	0.643917	0.657458	0.658079	0.648922	0.686981	0.679655	0.757365	0.733881	0.676027	0.680388	0.60474
CK-0h-5	0.950265	0.913133	0.760778	1	0.886265	0.924434	0.665683	0.658619	0.669027	0.667742	0.665352	0.658179	0.938278	0.928417	0.900204	0.921238	0.877588	0.830264	0.92435	0.935254	0.902358	0.923869	0.913596	0.914498	0.820189	0.8407	0.831993	0.827408	0.836986	0.820543	0.808863	0.788544	0.75094	0.793652	0.745999	0.800823	0.746391	0.7597	0.748783	0.763269	0.773077	0.749236	0.808764	0.820558	0.726346	0.78297	0.811829	0.822464	0.680045
CK-0h-1	0.867059	0.915408	0.84909	0.886265	1	0.909836	0.623523	0.628038	0.639752	0.629615	0.628096	0.614985	0.847475	0.829413	0.921423	0.827686	0.906872	0.910949	0.843111	0.855338	0.889386	0.830137	0.816687	0.837551	0.743123	0.743201	0.742303	0.746903	0.760231	0.788976	0.71478	0.69375	0.741966	0.701699	0.785028	0.7173	0.686205	0.709915	0.680152	0.697461	0.705803	0.70718	0.733183	0.736661	0.799353	0.772377	0.729565	0.736934	0.628241
CK-0h-6	0.915168	0.908667	0.80028	0.924434	0.909836	1	0.695993	0.693342	0.708258	0.70575	0.703477	0.691262	0.883492	0.903686	0.913173	0.91591	0.922606	0.861194	0.905233	0.908086	0.935594	0.896248	0.875143	0.900908	0.781848	0.782236	0.768184	0.788373	0.784579	0.803998	0.774035	0.775867	0.771676	0.758862	0.764723	0.778758	0.752691	0.763415	0.728191	0.760561	0.763106	0.763271	0.79083	0.789249	0.755808	0.811345	0.780409	0.786282	0.698995
RT-72h-3	0.652139	0.64282	0.601699	0.665683	0.623523	0.695993	1	0.983387	0.969334	0.962641	0.950926	0.968084	0.68477	0.709308	0.679659	0.694855	0.666277	0.669299	0.726567	0.697305	0.716248	0.718613	0.681825	0.691242	0.729291	0.719275	0.721489	0.724033	0.708868	0.713637	0.762039	0.742618	0.73781	0.749318	0.671123	0.757419	0.846542	0.852121	0.836313	0.826785	0.838567	0.840068	0.784329	0.766524	0.687926	0.796812	0.774266	0.75252	0.941834
RT-72h-5	0.642908	0.634312	0.604015	0.658619	0.628038	0.693342	0.983387	1	0.9686	0.962043	0.955514	0.962124	0.679791	0.707964	0.683682	0.693449	0.671166	0.679066	0.713578	0.692921	0.713082	0.714113	0.676149	0.68736	0.720218	0.711226	0.718562	0.718952	0.710542	0.711998	0.755083	0.735922	0.736701	0.745295	0.675188	0.750092	0.840321	0.840596	0.840564	0.821254	0.836128	0.832346	0.771581	0.758054	0.690597	0.793461	0.771004	0.748381	0.935212
RT-72h-2	0.645399	0.639578	0.606366	0.669027	0.639752	0.708258	0.969334	0.9686	1	0.978392	0.951985	0.957318	0.679201	0.714431	0.683667	0.698523	0.676103	0.677442	0.721637	0.695359	0.717969	0.718933	0.679427	0.696549	0.718933	0.713662	0.71945	0.727787	0.705218	0.72006	0.758283	0.745394	0.734691	0.745061	0.67668	0.75707	0.833121	0.830764	0.824067	0.813822	0.828738	0.831666	0.767306	0.761171	0.690342	0.789156	0.763617	0.741967	0.914246
RT-72h-1	0.630043	0.629491	0.594597	0.667742	0.629615	0.70575	0.962641	0.962043	0.978392	1	0.952962	0.956373	0.666578	0.707353	0.673152	0.6909	0.664845	0.667947	0.703587	0.683625	0.70575	0.708516	0.672539	0.692694	0.693223	0.697447	0.697315	0.709451	0.684012	0.702336	0.741619	0.72973	0.719358	0.728767	0.658341	0.740398	0.824595	0.816096	0.808305	0.80251	0.821071	0.821487	0.748117	0.743397	0.679839	0.771186	0.746456	0.727818	0.902903
RT-72h-6	0.631144	0.630427	0.604064	0.665352	0.628096	0.703477	0.950926	0.955514	0.951985	0.952962	1	0.955912	0.672227	0.700515	0.67527	0.697499	0.678712	0.686367	0.702833	0.694487	0.717523	0.710362	0.683396	0.698697	0.71141	0.703297	0.707414	0.720918	0.704677	0.719618	0.75162	0.739661	0.745272	0.741802	0.683835	0.752808	0.818462	0.817174	0.817317	0.808128	0.825614	0.835197	0.749635	0.74476	0.693769	0.781735	0.754461	0.737279	0.908923
RT-72h-4	0.623989	0.623419	0.574971	0.658179	0.614985	0.691262	0.968084	0.962124	0.957318	0.956373	0.955912	1	0.661083	0.697832	0.665228	0.687384	0.664116	0.659028	0.699668	0.681509	0.6979	0.705768	0.683665	0.700212	0.706379	0.704703	0.710975	0.722282	0.705231	0.721516	0.742983	0.72838	0.726629	0.740141	0.65906	0.749074	0.833176	0.831296	0.828126	0.819929	0.843387	0.868747	0.758318	0.748815	0.673955	0.781969	0.764645	0.745174	0.91662
LT-12h-3	0.945936	0.892461	0.759742	0.938278	0.847475	0.883492	0.68477	0.679791	0.679201	0.666578	0.672227	0.661083	1	0.949313	0.923891	0.93186	0.900466	0.837269	0.956897	0.973314	0.92697	0.95813	0.949409	0.935043	0.893612	0.907034	0.899153	0.877702	0.899199	0.872223	0.873204	0.84824	0.822528	0.872824	0.809476	0.874509	0.788767	0.798884	0.782801	0.804337	0.798832	0.768673	0.873091	0.877708	0.757778	0.832115	0.86131	0.877416	0.717944
LT-12h-1	0.926585	0.878336	0.713938	0.928417	0.829413	0.903686	0.709308	0.707964	0.714431	0.707353	0.700515	0.697832	0.949313	1	0.910501	0.970507	0.890219	0.799071	0.966273	0.956967	0.911408	0.973168	0.938751	0.947691	0.879029	0.880427	0.861535	0.865461	0.866182	0.825408	0.852972	0.85449	0.773426	0.863723	0.761499	0.870529	0.803541	0.79366	0.763516	0.795918	0.790425	0.771038	0.851413	0.864975	0.720065	0.820057	0.847183	0.857209	0.74123
LT-12h-4	0.894883	0.938698	0.818677	0.900204	0.921423	0.913173	0.679659	0.683682	0.683667	0.673152	0.67527	0.665228	0.923891	0.910501	1	0.890753	0.957398	0.883767	0.905841	0.924804	0.947986	0.891639	0.891927	0.90861	0.814525	0.816136	0.814491	0.807237	0.830525	0.842642	0.786009	0.760917	0.810527	0.785461	0.825266	0.798389	0.746081	0.76088	0.722791	0.747189	0.751459	0.754316	0.805193	0.798219	0.779964	0.813478	0.788314	0.805143	0.689013
LT-12h-6	0.925242	0.86126	0.708441	0.921238	0.827686	0.91591	0.694855	0.693449	0.698523	0.6909	0.697499	0.687384	0.93186	0.970507	0.890753	1	0.887004	0.808058	0.957052	0.941342	0.906991	0.964882	0.924159	0.931877	0.864764	0.858168	0.838028	0.852497	0.847179	0.8097	0.837866	0.85002	0.769403	0.84831	0.748774	0.857974	0.803026	0.786741	0.755011	0.796127	0.788056	0.768679	0.830854	0.854907	0.712737	0.817391	0.832067	0.843588	0.725108
LT-12h-5	0.881233	0.913124	0.816644	0.877588	0.906872	0.922606	0.666277	0.671166	0.676103	0.664845	0.678712	0.664116	0.900466	0.890219	0.957398	0.887004	1	0.877237	0.892321	0.915879	0.952574	0.883737	0.888503	0.911631	0.804895	0.806136	0.803508	0.810985	0.822821	0.857011	0.793315	0.770903	0.828187	0.787805	0.838612	0.803173	0.740928	0.751571	0.716617	0.746201	0.741691	0.754647	0.789479	0.788156	0.772117	0.818904	0.777904	0.79513	0.681317
LT-12h-2	0.824897	0.831643	0.862693	0.830264	0.910949	0.861194	0.669299	0.679066	0.677442	0.667947	0.686367	0.659028	0.837269	0.799071	0.883767	0.808058	0.877237	1	0.822536	0.839139	0.878043	0.818473	0.804242	0.817769	0.768559	0.769701	0.767843	0.767818	0.779943	0.812977	0.76394	0.737602	0.796473	0.748958	0.830521	0.759596	0.718618	0.741788	0.724819	0.744971	0.749402	0.735786	0.745536	0.76289	0.831398	0.812508	0.761381	0.764225	0.675482
LT-24h-2	0.951893	0.885476	0.75571	0.92435	0.843111	0.905233	0.726567	0.713578	0.721637	0.703587	0.702833	0.699668	0.956897	0.966273	0.905841	0.957052	0.892321	0.822536	1	0.96663	0.940256	0.97357	0.944838	0.938765	0.911535	0.902653	0.879753	0.880709	0.87974	0.853782	0.874493	0.871512	0.812181	0.878333	0.795209	0.885851	0.825966	0.828776	0.787169	0.825628	0.807701	0.788168	0.885414	0.895794	0.750221	0.849923	0.868691	0.881057	0.757835
LT-24h-6	0.93916	0.905788	0.772291	0.935254	0.855338	0.908086	0.697305	0.692921	0.695359	0.683625	0.694487	0.681509	0.973314	0.956967	0.924804	0.941342	0.915879	0.839139	0.96663	1	0.953466	0.96643	0.973152	0.965964	0.88892	0.897992	0.887128	0.882406	0.892	0.879574	0.871131	0.84823	0.83004	0.870757	0.811843	0.876341	0.785578	0.798002	0.772403	0.800763	0.796256	0.777304	0.867304	0.871454	0.755422	0.83338	0.855566	0.874005	0.718552
LT-24h-3	0.91751	0.920263	0.822043	0.902358	0.889386	0.935594	0.716248	0.713082	0.717969	0.70575	0.717523	0.6979	0.92697	0.911408	0.947986	0.906991	0.952574	0.878043	0.940256	0.953466	1	0.915673	0.921855	0.933752	0.849167	0.849317	0.838793	0.843754	0.857801	0.877341	0.832231	0.817753	0.865752	0.834237	0.849435	0.846326	0.786017	0.803585	0.760859	0.795379	0.789662	0.785978	0.846474	0.841174	0.794923	0.850556	0.828925	0.844851	0.730441
LT-24h-4	0.930008	0.862931	0.725214	0.923869	0.830137	0.896248	0.718613	0.714113	0.718933	0.708516	0.710362	0.705768	0.95813	0.973168	0.891639	0.964882	0.883737	0.818473	0.97357	0.96643	0.915673	1	0.959244	0.950209	0.918021	0.922456	0.899371	0.910737	0.89883	0.866015	0.894907	0.89534	0.80828	0.902008	0.798256	0.907351	0.831879	0.824407	0.801262	0.838035	0.828404	0.799757	0.882746	0.906046	0.756578	0.860413	0.888222	0.895425	0.7496
LT-24h-5	0.913874	0.876348	0.727842	0.913596	0.816687	0.875143	0.681825	0.676149	0.679427	0.672539	0.683396	0.683665	0.949409	0.938751	0.891927	0.924159	0.888503	0.804242	0.944838	0.973152	0.921855	0.959244	1	0.971043	0.889202	0.905292	0.889779	0.896948	0.901736	0.882094	0.873076	0.858031	0.820672	0.882102	0.805956	0.887079	0.797652	0.801925	0.776762	0.818864	0.815155	0.798195	0.872113	0.881316	0.743858	0.832422	0.872146	0.894274	0.705255
LT-24h-1	0.907185	0.882861	0.743082	0.914498	0.837551	0.900908	0.691242	0.68736	0.696549	0.692694	0.698697	0.700212	0.935043	0.947691	0.90861	0.931877	0.911631	0.817769	0.938765	0.965964	0.933752	0.950209	0.971043	1	0.863676	0.877412	0.865117	0.878498	0.878405	0.868175	0.851186	0.837292	0.817917	0.860517	0.798242	0.870778	0.784949	0.78812	0.76235	0.800361	0.798922	0.799131	0.846609	0.85188	0.738174	0.822425	0.845124	0.866113	0.705725
LT-48h-6	0.839427	0.782135	0.683575	0.820189	0.743123	0.781848	0.729291	0.720218	0.718933	0.693223	0.71141	0.706379	0.893612	0.879029	0.814525	0.864764	0.804895	0.768559	0.911535	0.88892	0.849167	0.918021	0.889202	0.863676	1	0.972671	0.955383	0.963256	0.957662	0.916654	0.949449	0.935147	0.874375	0.961508	0.859149	0.958539	0.868119	0.865117	0.841241	0.878363	0.85389	0.829107	0.925771	0.944351	0.790255	0.903787	0.934637	0.938233	0.784738
LT-48h-4	0.840259	0.787214	0.677866	0.8407	0.743201	0.782236	0.719275	0.711226	0.713662	0.697447	0.703297	0.704703	0.907034	0.880427	0.816136	0.858168	0.806136	0.769701	0.902653	0.897992	0.849317	0.922456	0.905292	0.877412	0.972671	1	0.974768	0.979044	0.968377	0.940825	0.95709	0.939017	0.873861	0.965317	0.85906	0.962257	0.871885	0.87014	0.85472	0.891083	0.871756	0.838945	0.934068	0.956587	0.782791	0.903434	0.94958	0.956006	0.775201
LT-48h-3	0.820617	0.777384	0.678829	0.831993	0.742303	0.768184	0.721489	0.718562	0.71945	0.697315	0.707414	0.710975	0.899153	0.861535	0.814491	0.838028	0.803508	0.767843	0.879753	0.887128	0.838793	0.899371	0.889779	0.865117	0.955383	0.974768	1	0.975234	0.974771	0.955018	0.948289	0.912297	0.880912	0.954299	0.859051	0.948774	0.855646	0.860602	0.857057	0.878957	0.868002	0.837664	0.92263	0.935905	0.786383	0.894215	0.939046	0.939054	0.760482
LT-48h-1	0.810829	0.775481	0.672929	0.827408	0.746903	0.788373	0.724033	0.718952	0.727787	0.709451	0.720918	0.722282	0.877702	0.865461	0.807237	0.852497	0.810985	0.767818	0.880709	0.882406	0.843754	0.910737	0.896948	0.878498	0.963256	0.979044	0.975234	1	0.968771	0.956744	0.960336	0.936221	0.890499	0.967521	0.87754	0.972612	0.874921	0.87183	0.857017	0.895801	0.882063	0.858807	0.926414	0.949452	0.800874	0.914609	0.947761	0.95018	0.771523
LT-48h-5	0.827391	0.79976	0.695095	0.836986	0.760231	0.784579	0.708868	0.710542	0.705218	0.684012	0.704677	0.705231	0.899199	0.866182	0.830525	0.847179	0.822821	0.779943	0.87974	0.892	0.857801	0.89883	0.901736	0.878405	0.957662	0.968377	0.974771	0.968771	1	0.956908	0.936304	0.914602	0.885687	0.949164	0.872366	0.946706	0.849077	0.858268	0.844013	0.87225	0.863166	0.843465	0.915956	0.927043	0.788706	0.890074	0.93412	0.938791	0.755885
LT-48h-2	0.803104	0.811883	0.737697	0.820543	0.788976	0.803998	0.713637	0.711998	0.72006	0.702336	0.719618	0.721516	0.872223	0.825408	0.842642	0.8097	0.857011	0.812977	0.853782	0.879574	0.877341	0.866015	0.882094	0.868175	0.916654	0.940825	0.955018	0.956744	0.956908	1	0.925072	0.892934	0.931663	0.927779	0.913996	0.929966	0.841246	0.85301	0.842957	0.870674	0.865124	0.856552	0.904188	0.908055	0.825544	0.908954	0.914811	0.918937	0.752384
LT-72h-1	0.798943	0.751423	0.672588	0.808863	0.71478	0.774035	0.762039	0.755083	0.758283	0.741619	0.75162	0.742983	0.873204	0.852972	0.786009	0.837866	0.793315	0.76394	0.874493	0.871131	0.832231	0.894907	0.873076	0.851186	0.949449	0.95709	0.948289	0.960336	0.936304	0.925072	1	0.948801	0.914369	0.971804	0.8792	0.976268	0.875552	0.87488	0.871102	0.897713	0.884129	0.842099	0.917566	0.931181	0.781225	0.90785	0.933081	0.923024	0.814443
LT-72h-5	0.804212	0.735324	0.645975	0.788544	0.69375	0.775867	0.742618	0.735922	0.745394	0.72973	0.739661	0.72838	0.84824	0.85449	0.760917	0.85002	0.770903	0.737602	0.871512	0.84823	0.817753	0.89534	0.858031	0.837292	0.935147	0.939017	0.912297	0.936221	0.914602	0.892934	0.948801	1	0.864612	0.957271	0.83663	0.957716	0.882906	0.869701	0.855776	0.897814	0.86776	0.832501	0.907111	0.93929	0.770576	0.902922	0.928505	0.922797	0.801613
LT-72h-4	0.755446	0.766059	0.729513	0.75094	0.741966	0.771676	0.73781	0.736701	0.734691	0.719358	0.745272	0.726629	0.822528	0.773426	0.810527	0.769403	0.828187	0.796473	0.812181	0.83004	0.865752	0.80828	0.820672	0.817917	0.874375	0.873861	0.880912	0.890499	0.885687	0.931663	0.914369	0.864612	1	0.914141	0.94089	0.919468	0.836799	0.843165	0.823422	0.860293	0.845604	0.830628	0.875307	0.864315	0.823821	0.902101	0.873813	0.872762	0.781377
LT-72h-6	0.799036	0.7454	0.65451	0.793652	0.701699	0.758862	0.749318	0.745295	0.745061	0.728767	0.741802	0.740141	0.872824	0.863723	0.785461	0.84831	0.787805	0.748958	0.878333	0.870757	0.834237	0.902008	0.882102	0.860517	0.961508	0.965317	0.954299	0.967521	0.949164	0.927779	0.971804	0.957271	0.914141	1	0.874313	0.99007	0.896433	0.88093	0.866972	0.908968	0.885155	0.853005	0.932036	0.952572	0.784251	0.915794	0.947949	0.948409	0.815262
LT-72h-2	0.74819	0.784923	0.744485	0.745999	0.785028	0.764723	0.671123	0.675188	0.67668	0.658341	0.683835	0.65906	0.809476	0.761499	0.825266	0.748774	0.838612	0.830521	0.795209	0.811843	0.849435	0.798256	0.805956	0.798242	0.859149	0.85906	0.859051	0.87754	0.872366	0.913996	0.8792	0.83663	0.94089	0.874313	1	0.885924	0.783446	0.789447	0.770326	0.808091	0.791467	0.775247	0.833603	0.839074	0.852009	0.883328	0.841919	0.844608	0.715305
LT-72h-3	0.800073	0.755388	0.663737	0.800823	0.7173	0.778758	0.757419	0.750092	0.75707	0.740398	0.752808	0.749074	0.874509	0.870529	0.798389	0.857974	0.803173	0.759596	0.885851	0.876341	0.846326	0.907351	0.887079	0.870778	0.958539	0.962257	0.948774	0.972612	0.946706	0.929966	0.976268	0.957716	0.919468	0.99007	0.885924	1	0.890827	0.878535	0.855494	0.903561	0.88433	0.85194	0.927378	0.946872	0.787695	0.912663	0.940277	0.939766	0.814025
RT-12h-5	0.756867	0.708371	0.639173	0.746391	0.686205	0.752691	0.846542	0.840321	0.833121	0.824595	0.818462	0.833176	0.788767	0.803541	0.746081	0.803026	0.740928	0.718618	0.825966	0.785578	0.786017	0.831879	0.797652	0.784949	0.868119	0.871885	0.855646	0.874921	0.849077	0.841246	0.875552	0.882906	0.836799	0.896433	0.783446	0.890827	1	0.978403	0.947147	0.974462	0.961126	0.941265	0.941374	0.936233	0.797009	0.940719	0.943544	0.931584	0.903301
RT-12h-4	0.769193	0.729264	0.669479	0.7597	0.709915	0.763415	0.852121	0.840596	0.830764	0.816096	0.817174	0.831296	0.798884	0.79366	0.76088	0.786741	0.751571	0.741788	0.828776	0.798002	0.803585	0.824407	0.801925	0.78812	0.865117	0.87014	0.860602	0.87183	0.858268	0.85301	0.87488	0.869701	0.843165	0.88093	0.789447	0.878535	0.978403	1	0.955092	0.968183	0.960306	0.950915	0.945366	0.925634	0.807012	0.937056	0.942427	0.926803	0.898113
RT-12h-3	0.743724	0.688861	0.643917	0.748783	0.680152	0.728191	0.836313	0.840564	0.824067	0.808305	0.817317	0.828126	0.782801	0.763516	0.722791	0.755011	0.716617	0.724819	0.787169	0.772403	0.760859	0.801262	0.776762	0.76235	0.841241	0.85472	0.857057	0.857017	0.844013	0.842957	0.871102	0.855776	0.823422	0.866972	0.770326	0.855494	0.947147	0.955092	1	0.95924	0.962628	0.931661	0.908768	0.903119	0.780825	0.911599	0.931151	0.909324	0.889478
RT-12h-2	0.7749	0.712254	0.657458	0.763269	0.697461	0.760561	0.826785	0.821254	0.813822	0.80251	0.808128	0.819929	0.804337	0.795918	0.747189	0.796127	0.746201	0.744971	0.825628	0.800763	0.795379	0.838035	0.818864	0.800361	0.878363	0.891083	0.878957	0.895801	0.87225	0.870674	0.897713	0.897814	0.860293	0.908968	0.808091	0.903561	0.974462	0.968183	0.95924	1	0.980528	0.946597	0.939307	0.949701	0.808558	0.944905	0.968851	0.953505	0.883389
RT-12h-1	0.762928	0.713382	0.658079	0.773077	0.705803	0.763106	0.838567	0.836128	0.828738	0.821071	0.825614	0.843387	0.798832	0.790425	0.751459	0.788056	0.741691	0.749402	0.807701	0.796256	0.789662	0.828404	0.815155	0.798922	0.85389	0.871756	0.868002	0.882063	0.863166	0.865124	0.884129	0.86776	0.845604	0.885155	0.791467	0.88433	0.961126	0.960306	0.962628	0.980528	1	0.951357	0.918562	0.925731	0.798533	0.925132	0.954162	0.934023	0.882306
RT-12h-6	0.730721	0.71778	0.648922	0.749236	0.70718	0.763271	0.840068	0.832346	0.831666	0.821487	0.835197	0.868747	0.768673	0.771038	0.754316	0.768679	0.754647	0.735786	0.788168	0.777304	0.785978	0.799757	0.798195	0.799131	0.829107	0.838945	0.837664	0.858807	0.843465	0.856552	0.842099	0.832501	0.830628	0.853005	0.775247	0.85194	0.941265	0.950915	0.931661	0.946597	0.951357	1	0.896771	0.890261	0.797071	0.916604	0.915823	0.90336	0.878075
RT-24h-3	0.825373	0.784134	0.686981	0.808764	0.733183	0.79083	0.784329	0.771581	0.767306	0.748117	0.749635	0.758318	0.873091	0.851413	0.805193	0.830854	0.789479	0.745536	0.885414	0.867304	0.846474	0.882746	0.872113	0.846609	0.925771	0.934068	0.92263	0.926414	0.915956	0.904188	0.917566	0.907111	0.875307	0.932036	0.833603	0.927378	0.941374	0.945366	0.908768	0.939307	0.918562	0.896771	1	0.967856	0.822305	0.944819	0.967485	0.966972	0.839425
RT-24h-5	0.834194	0.769392	0.679655	0.820558	0.736661	0.789249	0.766524	0.758054	0.761171	0.743397	0.74476	0.748815	0.877708	0.864975	0.798219	0.854907	0.788156	0.76289	0.895794	0.871454	0.841174	0.906046	0.881316	0.85188	0.944351	0.956587	0.935905	0.949452	0.927043	0.908055	0.931181	0.93929	0.864315	0.952572	0.839074	0.946872	0.936233	0.925634	0.903119	0.949701	0.925731	0.890261	0.967856	1	0.820863	0.944155	0.980068	0.986688	0.829394
RT-24h-4	0.726583	0.750705	0.757365	0.726346	0.799353	0.755808	0.687926	0.690597	0.690342	0.679839	0.693769	0.673955	0.757778	0.720065	0.779964	0.712737	0.772117	0.831398	0.750221	0.755422	0.794923	0.756578	0.743858	0.738174	0.790255	0.782791	0.786383	0.800874	0.788706	0.825544	0.781225	0.770576	0.823821	0.784251	0.852009	0.787695	0.797009	0.807012	0.780825	0.808558	0.798533	0.797071	0.822305	0.820863	1	0.881032	0.822838	0.820824	0.715794
RT-24h-2	0.797888	0.779933	0.733881	0.78297	0.772377	0.811345	0.796812	0.793461	0.789156	0.771186	0.781735	0.781969	0.832115	0.820057	0.813478	0.817391	0.818904	0.812508	0.849923	0.83338	0.850556	0.860413	0.832422	0.822425	0.903787	0.903434	0.894215	0.914609	0.890074	0.908954	0.90785	0.902922	0.902101	0.915794	0.883328	0.912663	0.940719	0.937056	0.911599	0.944905	0.925132	0.916604	0.944819	0.944155	0.881032	1	0.954768	0.941926	0.848079
RT-24h-1	0.822837	0.76104	0.676027	0.811829	0.729565	0.780409	0.774266	0.771004	0.763617	0.746456	0.754461	0.764645	0.86131	0.847183	0.788314	0.832067	0.777904	0.761381	0.868691	0.855566	0.828925	0.888222	0.872146	0.845124	0.934637	0.94958	0.939046	0.947761	0.93412	0.914811	0.933081	0.928505	0.873813	0.947949	0.841919	0.940277	0.943544	0.942427	0.931151	0.968851	0.954162	0.915823	0.967485	0.980068	0.822838	0.954768	1	0.986489	0.836681
RT-24h-6	0.832084	0.777642	0.680388	0.822464	0.736934	0.786282	0.75252	0.748381	0.741967	0.727818	0.737279	0.745174	0.877416	0.857209	0.805143	0.843588	0.79513	0.764225	0.881057	0.874005	0.844851	0.895425	0.894274	0.866113	0.938233	0.956006	0.939054	0.95018	0.938791	0.918937	0.923024	0.922797	0.872762	0.948409	0.844608	0.939766	0.931584	0.926803	0.909324	0.953505	0.934023	0.90336	0.966972	0.986688	0.820824	0.941926	0.986489	1	0.815161
RT-48h-4	0.682602	0.648828	0.60474	0.680045	0.628241	0.698995	0.941834	0.935212	0.914246	0.902903	0.908923	0.91662	0.717944	0.74123	0.689013	0.725108	0.681317	0.675482	0.757835	0.718552	0.730441	0.7496	0.705255	0.705725	0.784738	0.775201	0.760482	0.771523	0.755885	0.752384	0.814443	0.801613	0.781377	0.815262	0.715305	0.814025	0.903301	0.898113	0.889478	0.883389	0.882306	0.878075	0.839425	0.829394	0.715794	0.848079	0.836681	0.815161	1
RT-48h-2	0.683868	0.659597	0.612081	0.695262	0.646067	0.7228	0.963588	0.959237	0.958037	0.959177	0.94199	0.937172	0.720288	0.75954	0.707673	0.738473	0.696695	0.685937	0.765824	0.728917	0.746497	0.760251	0.714023	0.725826	0.75783	0.7549	0.751512	0.755623	0.732839	0.736666	0.795914	0.788972	0.764867	0.795278	0.696859	0.799155	0.891995	0.881129	0.865043	0.863471	0.867007	0.857657	0.823918	0.81474	0.716158	0.828009	0.812772	0.794921	0.956989
RT-48h-3	0.686439	0.628572	0.599564	0.688348	0.618662	0.682005	0.904601	0.908677	0.888243	0.87912	0.899021	0.888437	0.71915	0.715591	0.661199	0.715492	0.657748	0.687819	0.737589	0.710883	0.713035	0.74699	0.712549	0.699293	0.797724	0.797467	0.783627	0.796505	0.78273	0.774659	0.835435	0.829081	0.797546	0.832393	0.729433	0.828001	0.911705	0.906882	0.924363	0.921863	0.924504	0.885539	0.843219	0.850047	0.731474	0.85272	0.871812	0.845633	0.946914
RT-48h-6	0.69319	0.658815	0.630099	0.699339	0.657683	0.734054	0.909473	0.914497	0.909064	0.903845	0.929327	0.907536	0.735964	0.746762	0.710664	0.743876	0.719815	0.726123	0.76141	0.739719	0.762426	0.768411	0.733362	0.730696	0.786425	0.782107	0.779517	0.78625	0.772528	0.787138	0.828193	0.823186	0.816908	0.826776	0.753119	0.827546	0.892416	0.877939	0.885847	0.895681	0.893481	0.881297	0.832752	0.83544	0.752941	0.85766	0.846296	0.825799	0.932856
RT-48h-1	0.65329	0.654745	0.594765	0.680215	0.640523	0.723172	0.953152	0.949151	0.952615	0.95276	0.949757	0.968352	0.697369	0.738064	0.698929	0.718579	0.701039	0.678179	0.736687	0.72064	0.739998	0.741381	0.718585	0.736714	0.735035	0.736725	0.740579	0.750813	0.731746	0.750633	0.781227	0.764962	0.767475	0.77861	0.694976	0.788209	0.862251	0.857961	0.847019	0.847341	0.86469	0.882714	0.800862	0.787448	0.706927	0.814804	0.796724	0.77944	0.932247
RT-48h-5	0.657103	0.660883	0.654835	0.674116	0.676657	0.7319	0.866024	0.879949	0.874319	0.873533	0.905758	0.893396	0.703353	0.705098	0.711026	0.708649	0.727782	0.752848	0.716259	0.715676	0.75873	0.728965	0.713645	0.719579	0.748741	0.748727	0.75743	0.769872	0.761406	0.804164	0.790555	0.780356	0.835005	0.79585	0.78089	0.80176	0.850123	0.838369	0.841514	0.859466	0.870022	0.873275	0.792503	0.796247	0.781584	0.852764	0.81314	0.795433	0.873068
[truncated: 5 more columns]
